# Supplementary material for: Quorum sensing of Streptococcus mutans is activated by Aggregatibacter actinomycetemcomitans and by the periodontal microbiome
Source: BMC Genomics. 2017 Mar 20;18:238. doi: 10.1186/s12864-017-3618-5 (PMC5359896; doi:10.1186/s12864-017-3618-5)
Supplement: Additional file 5: — Sheet 1: Overview of biofilm sequencing results. Sheet 2: Small RNAs expressed by S. mutans in dual-species biofilms with A.act. Sheet 2: Top 20 genes of S. mutans expressed in dual-species biofilms with A. act.. Sheet 3: Top 20 genes of A. act. expressed in dual-species biofilms with S. mutans. Sheet 4: Top 50 most abundant transcripts of S. mutans in the periodontal community (sample AU_08, AU_09, AU_12, AU_19). Sheet 5: Relative abundace of transcripts of the SigX regulon of S. mutans in the periodontal community (sample AU_8, AU_9, AU_12, AU_19). Sheet 6: Differentially expressed genes of the SigX regulon of S. mutans (periodontal pocket versus pure culture at 8 h). Sheet 7: Relative abundance (%) of transcripts of S. mutans in four periodontal pocket samples (sample AU_08, AU_09, AU_12, AU_19) Sheet 8: Relative abundance (%) of A. act. genes expressed in dual-species biofilms. (XLSX 530 kb) [file 12864_2017_3618_MOESM5_ESM.xlsx]

## Sheet: Overview biofilm seq results
Overview of biofilm sequencing results from biofilms of S. mutans and A. act in single and dual culture
Sample	Total reads	Reads aligned to S. mutans ORFs	Reads aligned to S. mutans non-ORFs	Reads aligned to A. act. ORFs	Reads aligned to A. act. non-ORFs
S. mutans + A. act. 4h I	22397422	7.54472e+06	11607255	878600	1.98393e+06
S. mutans + A. act. 4h II	23150117	1.07125e+07	8.7648e+06	1.14682e+06	2.3284e+06
S. mutans + A. act. 6h I	20716259	1.4944e+07	4.98132e+06	218013	478222
S. mutans + A. act. 6h II	23968383	1.50458e+07	7.41062e+06	365800	1.04112e+06
S. mutans + A. act. 8h I	18862904	1.26402e+07	5.67892e+06	124770	265136
S. mutans + A. act. 8h II	24782023	1.57974e+07	8.13804e+06	196524	437424
S. mutans + A. act. 10h I	26122148	1.70255e+07	7.76161e+06	302675	663933
S. mutans + A. act. 10h II	24141948	1.6723e+07	6.50338e+06	248142	544311
S. mutans + A. act. 12h I	29579576	1.6186e+07	1.15223e+07	483654	1.37655e+06
S. mutans + A. act. 12h II	33760511	1.81982e+07	1.3178e+07	550607	1.48868e+06
S. mutans + A. act. 24h I	32192062	6.83879e+06	2.16562e+07	544298	2.65745e+06
S. mutans + A. act. 24h II	30183653	6.16068e+06	2.06249e+07	467110	2.45233e+06
S. mutans 8h I	19400368	2.50137e+06	1.65475e+07	65.45	1243.55
S. mutans 8h II	30352138	3.60923e+06	2.61669e+07	1193.29	15853.7
S. mutans 24h I	30131842	6.27596e+06	2.36096e+07	13.07	1293.93
S. mutans 24h II	30709134	6.09157e+06	2.46709e+07	53.76	1290.24
A. act. 8h I	22823205	6181.64	4476.36	2.70607e+06	2.007e+07
A. act. 8h II	23939577	7679.07	4631.82	2.1364e+06	2.18388e+07
A. act. 24h I	24157139	6837.76	3739.4	3.83547e+06	2.01362e+07
A. act. 24h II	22021253	5945.55	3201.45	3.7132e+06	1.81292e+07
Sum	513391662	1.76295e+08	2.18822e+08	1.79182e+07	9.58917e+07
Mean	2.56696e+07	1.10184e+07	1.36764e+07	1.11989e+06	5.99323e+06

## Sheet: Small RNAs of S.mutans
Small RNAs expressed by S. mutans in dual-species biofilms with A.act.
Transcription Start	Transcription Stop	Strand	Product
40537	40551	+	-
19028	18978	-	antisense: SMU_r02
19131	19119	-	antisense: SMU_r02
19880	19755	-	antisense: SMU_r02
20100	19961	-	antisense: SMU_r02
20372	20200	-	antisense: SMU_r02
20579	20535	-	antisense: SMU_r02
20865	20815	-	antisense: SMU_r02
21632	21529	-	antisense: SMU_r02
57554	57596	+	-
58995	59074	+	-
59129	59178	+	-
62586	62891	+	-
63033	63861	+	antisense: SMU_63c
63929	64129	+	antisense: SMU_63c
64187	64327	+	antisense: SMU_63c
64722	64808	+	antisense: SMU_63c
69195	69211	+	-
77422	77518	+	-
85344	85422	+	-
99933	99760	-	-
155243	155347	+	-
169485	169551	+	-
186414	186398	-	antisense: SMU_r04
187900	187850	-	antisense: SMU_r05
188005	187991	-	antisense: SMU_r05
188753	188627	-	antisense: SMU_r05
188972	188833	-	antisense: SMU_r05
189244	189073	-	antisense: SMU_r05
189452	189406	-	antisense: SMU_r05
189737	189687	-	antisense: SMU_r05
190504	190401	-	antisense: SMU_r05
202215	202202	-	-
210021	209971	-	-
210434	210158	-	-
210516	210489	-	-
266768	266903	+	-
270262	270312	+	-
270490	270501	+	-
307453	307491	+	-
323996	324042	+	-
333946	333986	+	-
351996	351946	-	-
369995	369945	-	-
384473	384663	+	-
395526	395640	+	-
439409	439444	+	-
440087	440157	+	-
469115	469135	+	-
497884	497961	+	-
497736	497681	-	-
498059	498023	-	-
498743	498695	-	antisense: trpE
499370	499320	-	antisense: trpE
499647	499602	-	antisense: trpE
501693	501680	-	antisense: trpC
501919	501826	-	antisense: trpC
502594	502497	-	antisense: trpF
503220	503189	-	antisense: trpB
503346	503318	-	antisense: trpB
503902	503852	-	antisense: trpB
504022	503972	-	antisense: trpA
504115	504077	-	antisense: trpA
504421	504371	-	antisense: trpA
504622	504572	-	antisense: trpA
504942	504925	-	-
578116	578083	-	antisense: SMU_616
583188	583199	+	-
586130	586251	+	-
589103	589144	+	-
594448	594436	-	-
605570	605690	+	-
608190	608203	+	-
620629	620679	+	-
630312	630260	-	-
660496	660595	+	-
681854	681904	+	-
716917	716929	+	-
717210	717252	+	-
717751	717764	+	antisense: SMU_770c
718266	718308	+	antisense: SMU_770c
719312	719362	+	antisense: SMU_771c
725179	725217	+	-
740317	740384	+	-
787307	787362	+	-
806170	806220	+	-
814548	814561	+	-
879368	879392	+	-
907845	907984	+	-
909750	909769	+	-
911266	911306	+	-
923259	923307	+	-
946787	946818	+	-
949048	949086	+	-
949168	949214	+	-
995283	995264	-	-
995477	995444	-	-
999169	999157	-	antisense: SMU_1053
999340	999239	-	antisense: SMU_1053
999632	999421	-	antisense: SMU_1053
1000214	1000204	-	antisense: SMU_1054
1000366	1000318	-	antisense: SMU_1054
1049692	1049666	-	-
1074904	1074882	-	-
1156166	1156148	-	-
1175040	1175080	+	antisense: SMU_1236c
1176360	1176428	+	-
1189920	1189873	-	-
1192263	1192213	-	-
1202893	1202781	-	-
1205620	1205545	-	-
1240610	1240645	+	-
1243445	1243337	-	-
1243595	1243511	-	-
1254937	1254820	-	-
1295087	1294831	-	antisense: SMU_1358 SMU_1357
1297016	1296964	-	-
1313685	1313646	-	-
1326631	1326581	-	-
1328301	1328241	-	antisense: SMU_1399
1329059	1328986	-	-
1366450	1366395	-	-
1375308	1375169	-	-
1378187	1378174	-	-
1406267	1406225	-	antisense: SMU_1480
1447019	1446975	-	-
1500767	1500719	-	-
1500944	1500908	-	-
1502621	1502597	-	-
1518296	1518272	-	-
1547392	1547340	-	-
1595916	1595866	-	antisense: SMU_1678
1605966	1605906	-	-
1615317	1615241	-	-
1627476	1627456	-	-
1663177	1663156	-	-
1668055	1668039	-	-
1677761	1677687	-	-
1684307	1684357	+	antisense: SMU_r11
1685072	1685122	+	antisense: SMU_r11
1685570	1685736	+	antisense: SMU_r11
1685845	1685974	+	antisense: SMU_r11
1686063	1686174	+	antisense: SMU_r11
1686909	1686951	+	antisense: SMU_r11
1732150	1732093	-	-
1751264	1751236	-	-
1754977	1755027	+	antisense: SMU_1856c
1755842	1755892	+	antisense: ssb
1758491	1757999	-	-
1788168	1788154	-	-
1790489	1790360	-	antisense: SMU_1907
1790652	1790602	-	-
1791138	1790949	-	-
1791252	1791211	-	-
1791536	1791318	-	-
1793132	1793083	-	-
1793706	1793635	-	-
1793917	1793812	-	-
1797453	1797414	-	-
1803334	1803289	-	-
1804369	1804207	-	-
1824816	1824831	+	-
1827492	1827483	-	-
1834888	1834835	-	-
1837663	1837466	-	-
1843586	1843502	-	-
1838397	1838445	+	antisense: SMU_1961c
1843542	1843592	+	-
1849862	1849716	-	-
1849992	1849936	-	-
1852475	1852446	-	-
1855213	1855130	-	-
1853233	1853260	+	antisense: SMU_1981c
1853339	1853390	+	antisense: SMU_1982c
1853574	1853633	+	antisense: comYD
1866949	1866940	-	-
1867380	1867330	-	antisense: tyrS
1870793	1870740	-	-
1882635	1882598	-	-
1885591	1885435	-	-
1886742	1886728	-	-
1888350	1888341	-	-
1889116	1889100	-	-
1889587	1889531	-	-
1873584	1873634	+	antisense: SMU_r14
1874349	1874399	+	antisense: SMU_r14
1874845	1875013	+	antisense: SMU_r14
1875123	1875251	+	antisense: SMU_r14
1875340	1875454	+	antisense: SMU_r14
1876187	1876228	+	antisense: SMU_r14
1884358	1884407	+	antisense: secY
1956435	1956397	-	-
1956188	1956238	+	antisense: SMU_2084c
1957112	1957158	+	antisense: recA
1968055	1968103	+	-
1977716	1977757	+	-
1977958	1978059	+	-
2004579	2004322	-	-
2004770	2004637	-	-
2005752	2005567	-	-
2006035	2005866	-	-
2006180	2006134	-	-
2008167	2008122	-	-
2032064	2032112	+	-

## Sheet: Top 20 genes of S. mutans
Top 20 genes of S. mutans expressed in dual-species biofilms with A. act.
Rank	Name	Gene product	Mean log2 CPM
1	ackA	acetate kinase	13.5112
2	comYA	ABC transporter ATP-binding protein ComYA; late competence gene	13.3327
3	gbpB	secreted antigen GbpB/SagA	13.274
4	SMU.626	competence protein	13.2514
5	spaP	cell surface antigen SpaP	13.2418
6	rpoC	DNA-directed RNA polymerase subunit beta'	13.1363
7	SMU.616	hypothetical protein	13.0473
8	SMU.1979c	hypothetical protein	13.0377
9	comYB	ABC transporter ComYB	12.8321
10	gapC	extracellular glyceraldehyde-3-phosphate dehydrogenase	12.7311
11	SMU.359	elongation factor G	12.695
12	ahpF / nox1	alkyl hydroperoxide reductase	12.6286
13	dpr	peroxide resistance protein Dpr	12.6238
14	SMU.1764c	hypothetical protein	12.5708
15	pfl	pyruvate formate-lyase	12.5378
16	groEL	molecular chaperone GroEL	12.5358
17	cinA	competence damage-inducible protein A	12.4489
18	rpoB	DNA-directed RNA polymerase subunit beta	12.4066
19	recA	recombinase A	12.3961
20	ssb2	single-stranded DNA-binding protein	12.3814

## Sheet: Tob 20 genes of A.act.
Top 20 genes of A. act. expressed in dual-species biofilms with S. mutans
Rank	Locus	Gene product	Mean log2 CPM
1	CF65_00867	major fimbrial protein precursor	16.9724
2	CF65_02806	leukotoxin	15.1175
3	CF65_01318	hypothetical protein	15.0882
4	CF65_01894	hypothetical protein	14.8389
5	CF65_00880	nonspecific tight adherence protein G	14.0221
6	CF65_00657	chaperone protein, DnaK, putative	13.3901
7	CF65_00871	fimbrial assembly protein, putative	13.3626
8	CF65_02458	outer membrane protein, OmpA family	13.1497
9	CF65_00873	hypothetical protein	13.1327
10	CF65_01895	hypothetical protein	13.0218
11	CF65_01533	hypothetical protein	13.0162
12	CF65_00902	RNA polymerase sigma-E factor, putative	12.9539
13	CF65_02309	glyceraldehyde-3-phosphate dehydrogenase A,putative	12.8962
14	CF65_02292	DNA-binding protein H-NS, putative	12.8762
15	CF65_00660	hypothetical protein	12.8429
16	CF65_02830	tolB protein precursor, putative	12.7664
17	CF65_00650	hypothetical protein	12.7579
18	CF65_00869	hypothetical protein	12.7232
19	CF65_00661	hypothetical protein	12.7137
20	CF65_00877	nonspecific tight adherence protein D	12.696

## Sheet: S.mutans in periodontal pockets
Top 50 most abundant transcripts of S. mutans in the periodontal community (sample AU_08, AU_09, AU_12, AU_19)
locus tag	mean (%)	product
SMU_402	1.91	pyruvate formate-lyase
SMU_360	1.773	extracellular glyceraldehyde-3-phosphate dehydrogenase
SMU_485	1.651	conserved hypothetical protein
SMU_486	1.543	putative histidine kinase
SMU_1247	1.422	putative enolase
SMU_714	1.375	translation elongation factor EF-Tu
SMU_2010	1.306	50S ribosomal protein L18
SMU_493	0.902	formate acetyltransferase (pyruvate formate-lyase 2)
SMU_1989	0.839	DNA-dependent RNA polymerase, beta%27 subunit
SMU_495	0.816	glycerol dehydrogenase
SMU_610	0.807	cell surface antigen SpaP
SMU_675	0.771	phosphoenolpyruvate:sugar phosphotransferase system enzyme I, PTS system EI component
SMU_2047	0.693	putative PTS system, glucose-specific IIABC component
SMU_1539	0.687	putative 1,4-alpha-glucan branching enzyme
SMU_1954	0.676	putative chaperonin GroEL
SMU_1424	0.653	putative dihydrolipoamide dehydrogenase
SMU_82	0.57	heat shock protein, DnaK (HSP-70)
SMU_1990	0.561	DNA-dependent RNA polymerase, beta subunit
SMU_1538	0.536	putative glucose-1-phosphate adenylyltransferase; ADP-glucose pyrophosphorylase
SMU_1005	0.5	glucosyltransferase-SI
SMU_1423	0.498	putative pyruvate dehydrogenase, TPP-dependent E1 component alpha-subunit
SMU_148	0.482	putative alcohol-acetaldehyde dehydrogenase
SMU_1535	0.476	glycogen phosphorylase
SMU_494	0.472	putative transaldolase
SMU_130	0.452	putative dihydrolipoamide dehydrogenase
SMU_1565	0.44	putative 4-alpha-glucanotransferase
SMU_1421	0.409	putative dihydrolipoamide acetyltransferase, E2 component
SMU_426	0.397	copper-transporting ATPase; P-type ATPase
SMU_1116c	0.374	hypothetical protein
SMU_22	0.372	putative secreted antigen GbpB/SagA; putative peptidoglycan hydrolase
SMU_1536	0.366	putative starch (bacterial glycogen) synthase
SMU_860	0.365	carbamoylphosphate synthetase, large subunit
SMU_616	0.355	hypothetical protein
SMU_1077	0.332	putative phosphoglucomutase
SMU_137	0.329	malolactic enzyme
SMU_629	0.328	putative manganese-type superoxide dismutase, Fe/Mn-SOD
SMU_180	0.304	putative oxidoreductase; possible fumarate reductase
SMU_2127	0.299	putative succinate semialdehyde dehydrogenase
SMU_2001	0.294	DNA-directed RNA polymerase, alpha subunit
SMU_270	0.293	putative PTS system, membrane component; possible ribulose-monophosphate PTS pathway enzyme IIC
SMU_764	0.293	alkyl hydroperoxide reductase
SMU_562	0.292	ATP-dependent protease ClpE
SMU_290	0.287	conserved hypothetical protein
SMU_1191	0.284	6-phosphofructokinase
SMU_131	0.283	putative lipoate-protein ligase
SMU_1190	0.282	pyruvate kinase
SMU_359	0.272	translation elongation factor G (EF-G)
SMU_1422	0.27	putative pyruvate dehydrogenase E1 component beta subunit)
SMU_1121c	0.266	putative ABC transporter
SMU_1568	0.259	putative maltose/maltodextrin ABC transporter, sugar-binding protein MalX

## Sheet: SigX regulon in period. pockets
Average relative abundance of transcripts of the SigX regulon of S. mutans in the periodontal community (sample AU_8, AU_9, AU_12, AU_19)
locus tag	mean (%)	product
SMU_1997	0.23524	SigX, competence inducing alternative sigma-factor
SMU_1914c	0.12851	NlmC, bacteriocin
SMU_1978	0.12642	ComYA, transformasome component
SMU_837	0.05622	putative reductase, competence related
SMU_1915	0.05583	ComC, competence stimulating peptide precursor
SMU_2085	0.0541	RecA, recombination protein
SMU_1904c	0.05354	bacteriocin related
SMU_498	0.05178	ComFA, late competence protein
SMU_2086	0.05098	CinA, competence and damage inducible protein
SMU_1912c	0.03916	bacterocin related
SMU_1001	0.03679	Smf, DNA processing protein, competence related
SMU_1910c	0.03512	hypothetical protein
SMU_1987	0.0345	putative ABC transporter, ATP-binding protein ComYA; late competence gene
SMU_539c	0.0336	signal peptidase type IV
SMU_61	0.0327	putative transcriptional regulator
SMU_836	0.03171	hypothetical protein
SMU_1913c	0.03148	putative immunity protein, BLpL-like
SMU_423	0.02861	hypothetical protein
SMU_151	0.028	hypothetical protein
SMU_1895c	0.02739	hypothetical protein
SMU_1896c	0.02192	hypothetical protein
SMU_1917	0.01765	putative response regulator of the competence regulon, ComE; response regulator of sakacin A production
SMU_626	0.01635	putative competence protein
SMU_644	0.01267	putative competence protein/transcription factor
SMU_1979c	0.00907	conserved hypothetical protein
SMU_1905c	0.00818	putative bacteriocin secretion protein
SMU_1906c	0.00818	hypothetical protein
SMU_1981c	0.00768	conserved hypothetical protein
SMU_625	0.00719	putative competence protein
SMU_1055	0.00651	putative DNA repair protein RadC
SMU_499	0.00449	putative late competence protein
SMU_1908c	0.00409	hypothetical protein
SMU_769	0.00359	conserved hypothetical protein
SMU_1980c	0.00359	conserved hypothetical protein
SMU_299c	0.00291	putative bacteriocin peptide precursor
SMU_1909c	0.0018	hypothetical protein
SMU_1967	0.0018	putative single-stranded DNA-binding protein
SMU_1916	0.0009	putative histidine kinase of the competence regulon, ComD
SMU_150	0	hypothetical protein
SMU_1982c	0	conserved hypothetical protein
SMU_1983	0	putative competence protein ComYD
SMU_1984	0	putative competence protein ComYC
SMU_1985	0	putative ABC transporter ComYB; probably part of the DNA transport machinery
SMU_2076c	0	hypothetical protein

## Sheet: SigX regulon diff. expr. in pp 
Differentially expressed genes of the SigX regulon of S. mutans (periodontal pocket versus pure culture at 8 h)
locus tag	product	log2FC	log2CPM	FDR
SMU_1896c	hypothetical protein	-7.517	11.219	5.62e-20
SMU_299c	putative bacteriocin peptide precursor	-6.856	8.282	1.29e-14
SMU_1895c	hypothetical protein	-5.374	9.814	3.41e-10
SMU_1916	putative histidine kinase of the competence regulon, ComD	-5.549	10.771	7.65e-10
SMU_1997	SigX, competence inducing alternative sigma-factor	4.159	10.7	8e-07
SMU_498	ComFA, late competence protein	4.052	10.971	7.22e-05
SMU_2085	RecA, recombination protein	-1.916	12.178	0.000123
SMU_2086	CinA, competence and damage inducible protein	-2.162	12.214	0.000133
SMU_150	hypothetical protein	-9.581	7.475	0.002223
SMU_1915	ComC, competence stimulating peptide precursor	3.774	4.07	0.002894
SMU_1909c	hypothetical protein	-2.212	9.168	0.004839
SMU_1906c	hypothetical protein	-2.431	8.932	0.006813
SMU_836	hypothetical protein	2.762	11.646	0.015126
SMU_1979c	conserved hypothetical protein	-1.694	12.79	0.041141

## Sheet: S.mutans_four pp samples
Relative abundance (%) of transcripts of S. mutans in four periodontal pocket samples (sample AU_08, AU_09, AU_12, AU_19)
	AU_08	AU_09	AU_12	AU_19	mean	product
SMU_402	1.81898	0.0327011	2.72378	3.06384	1.90982	pyruvate formate-lyase
SMU_360	1.66557	0.0163506	0.751015	4.65983	1.77319	extracellular glyceraldehyde-3-phosphate dehydrogenase
SMU_485	0.504054	0.654022	0.355744	5.09087	1.65117	conserved hypothetical protein
SMU_486	0.394477	0.752126	0.237163	4.78798	1.54294	putative histidine kinase
SMU_1247	1.7094	0.228908	1.33674	2.41146	1.42163	putative enolase
SMU_714	2.12579	0	1.25409	2.12022	1.37503	translation elongation factor EF-Tu
SMU_2010	1.59982	0.114454	0.747422	2.76095	1.30566	50S ribosomal protein L18
SMU_493	0.306816	0.147155	0.869596	2.28332	0.901721	formate acetyltransferase (pyruvate formate-lyase 2)
SMU_1989	1.57791	0.212557	0.844443	0.722274	0.839296	DNA-dependent RNA polymerase, beta%27 subunit
SMU_495	0.0657462	0	0.844443	2.35322	0.815851	glycerol dehydrogenase
SMU_610	0.745124	0.212557	1.24331	1.02516	0.806538	cell surface antigen SpaP
SMU_675	1.05194	0.228908	1.04567	0.757223	0.770935	phosphoenolpyruvate:sugar phosphotransferase system enzyme I, PTS system EI component
SMU_2047	1.27109	0.245258	0.952244	0.302889	0.692871	putative PTS system, glucose-specific IIABC component
SMU_1539	1.11769	0.179856	0.29825	1.15331	0.687275	putative 1,4-alpha-glucan branching enzyme
SMU_1954	0.504054	0.425114	1.58827	0.186393	0.675958	putative chaperonin GroEL
SMU_1424	0.723208	0	0.118581	1.77074	0.653132	putative dihydrolipoamide dehydrogenase
SMU_82	0.350647	0.490517	1.36908	0.0698975	0.570034	heat shock protein, DnaK (HSP-70)
SMU_1990	0.920447	0.245258	0.646807	0.431034	0.560887	DNA-dependent RNA polymerase, beta subunit
SMU_1538	0.745124	0.179856	0.0790542	1.14166	0.536423	putative glucose-1-phosphate adenylyltransferase; ADP-glucose pyrophosphorylase
SMU_1005	0.657462	0.359712	0.56416	0.419385	0.50018	glucosyltransferase-SI
SMU_1423	1.03002	0.114454	0.0323404	0.815471	0.498072	putative pyruvate dehydrogenase, TPP-dependent E1 component alpha-subunit
SMU_148	1.59982	0.0327011	0.226383	0.0698975	0.482201	putative alcohol-acetaldehyde dehydrogenase
SMU_1535	0.394477	0.114454	0.301843	1.09506	0.476459	glycogen phosphorylase
SMU_494	0.0219154	0.0817528	0.477919	1.30475	0.471585	putative transaldolase
SMU_130	0.109577	0.163506	0.603687	0.931966	0.452184	putative dihydrolipoamide dehydrogenase
SMU_1565	1.05194	0.0654022	0.384491	0.256291	0.439531	putative 4-alpha-glucanotransferase
SMU_1421	0.547885	0	0.132955	0.955266	0.409026	putative dihydrolipoamide acetyltransferase, E2 component
SMU_426	0.0438308	0.0654022	1.09239	0.384436	0.396514	copper-transporting ATPase; P-type ATPase
SMU_1116c	0.197239	0.0490517	0.621654	0.629077	0.374255	hypothetical protein
SMU_22	0.964278	0.0981033	0.29825	0.128145	0.372194	putative secreted antigen GbpB/SagA; putative peptidoglycan hydrolase
SMU_1536	0.591716	0	0.150922	0.722274	0.366228	putative starch (bacterial glycogen) synthase
SMU_860	0.2849	0.0981033	0.0754609	1.00186	0.365082	carbamoylphosphate synthetase, large subunit
SMU_616	0.394477	0	0.503072	0.524231	0.355445	hypothetical protein
SMU_1077	0.504054	0.0163506	0.445578	0.361137	0.33178	putative phosphoglucomutase
SMU_137	1.00811	0.261609	0.0359337	0.0116496	0.329325	malolactic enzyme
SMU_629	0.0876616	0	0.395271	0.82712	0.327513	putative manganese-type superoxide dismutase, Fe/Mn-SOD
SMU_180	0.394477	0.0654022	0.546193	0.209692	0.303941	putative oxidoreductase; possible fumarate reductase
SMU_2127	0.460224	0.0490517	0.373711	0.314539	0.299381	putative succinate semialdehyde dehydrogenase
SMU_2001	0.547885	0	0.510259	0.116496	0.29366	DNA-directed RNA polymerase, alpha subunit
SMU_270	0.767039	0.0981033	0.086241	0.221342	0.293181	putative PTS system, membrane component; possible ribulose-monophosphate PTS pathway enzyme IIC
SMU_764	0.372562	0.0490517	0.31981	0.431034	0.293115	alkyl hydroperoxide reductase
SMU_562	0.2849	0.228908	0.409645	0.244641	0.292023	ATP-dependent protease ClpE
SMU_290	0.745124	0.0817528	0.147328	0.174744	0.287237	conserved hypothetical protein
SMU_1191	0.679378	0	0.294657	0.163094	0.284282	6-phosphofructokinase
SMU_131	0.0219154	0	0.316217	0.792171	0.282576	putative lipoate-protein ligase
SMU_1190	0.394477	0	0.337777	0.396086	0.282085	pyruvate kinase
SMU_359	0.2849	0.212557	0.438392	0.151445	0.271823	translation elongation factor G (EF-G)
SMU_1422	0.175323	0.0163506	0.179669	0.710624	0.270492	putative pyruvate dehydrogenase E1 component beta subunit)
SMU_1121c	0.547885	0.0490517	0.0934277	0.372787	0.265788	putative ABC transporter
SMU_1568	0.438308	0.212557	0.258723	0.128145	0.259433	putative maltose/maltodextrin ABC transporter, sugar-binding protein MalX
SMU_765	0.0438308	0.0654022	0.416831	0.489282	0.253837	NADH oxidase/alkyl hydroperoxidase reductase peroxide-forming
SMU_361	0.591716	0	0.0467139	0.361137	0.249892	phosphoglycerate kinase
SMU_2021	0.328731	0.114454	0.344964	0.209692	0.24946	30S ribosomal protein S3
SMU_1641c	0	0.0981033	0.129361	0.768872	0.249084	conserved hypothetical protein
SMU_2028	0.569801	0.114454	0.222789	0.0815471	0.247148	levansucrase precursor; beta-D-fructosyltransferase
SMU_1564	0.197239	0.0654022	0.639621	0.0815471	0.245952	putative glycogen phosphorylase
SMU_846	0.131492	0	0.301843	0.524231	0.239392	50S ribosomal protein L21
SMU_1997	0.241069	0.58862	0.0646807	0.0465983	0.235242	putative ComX1, transcriptional regulator of competence-specific genes
SMU_960	0.657462	0.0654022	0.118581	0.0815471	0.230748	50S ribosomal protein L7/L12
SMU_1396	0.219154	0.130804	0.28747	0.27959	0.229255	glucan-binding protein C, GbpC
SMU_540	0.175323	0.310661	0.204822	0.209692	0.225125	peroxide resistance protein Dpr
SMU_1487	0.219154	0.114454	0.0251536	0.535881	0.223661	conserved hypothetical protein
SMU_1591	0.262985	0	0.219196	0.396086	0.219567	catabolite control protein A, CcpA
SMU_754	0.328731	0.0490517	0.215602	0.27959	0.218244	HPr(serine) kinase/phosphatase
SMU_609	0.328731	0.130804	0.0503072	0.361137	0.217745	putative 40K cell wall protein precursor
SMU_1537	0.262985	0.0981033	0.132955	0.372787	0.216707	putative glycogen biosynthesis protein GlgD
SMU_2038	0.219154	0.147155	0.488699	0.0116496	0.216664	putative PTS system, trehalose-specific IIABC component
SMU_129	0.0438308	0.0163506	0.395271	0.407735	0.215797	putative dihydrolipoamide acetyltransferase
SMU_618	0.219154	0	0.316217	0.326188	0.21539	hypothetical protein
SMU_546	0.372562	0.245258	0.183262	0.0582479	0.214833	putative GTP-binding protein
SMU_127	0.175323	0.196207	0.165295	0.314539	0.212841	putative acetoin dehydrogenase (TPP-dependent), E1 component alpha subunit
SMU_589	0.372562	0.0163506	0.190449	0.26794	0.211825	putative DNA-binding protein
SMU_2037	0.0219154	0.261609	0.492292	0.0465983	0.205604	putative trehalose-6-phosphate hydrolase TreA
SMU_2042	0.0657462	0.572269	0.0934277	0.0815471	0.203248	dextranase precursor
SMU_1599	0.0876616	0.0817528	0.0143735	0.629077	0.203216	putative transcriptional regulator; possible antiterminator
SMU_1541	0.394477	0.0490517	0.114988	0.244641	0.20079	putative pullulanase
SMU_2006	0.328731	0.0163506	0.362931	0.0931966	0.200302	putative preprotein translocase SecY protein
SMU_291	0.306816	0.147155	0.25513	0.0698975	0.194749	transketolase
SMU_910	0.241069	0.179856	0.168889	0.186393	0.194052	glucosyltransferase-S
SMU_1878	0.394477	0.0981033	0.0682741	0.209692	0.192637	putative PTS system, mannose-specific component IIC
SMU_2066c	0.109577	0.212557	0.0682741	0.372787	0.190799	putative transmembrane protein
SMU_1879	0.328731	0.179856	0.136548	0.116496	0.190408	putative PTS system, mannose-specific component IID
SMU_2074	0.2849	0.310661	0.0682741	0.0931966	0.189258	putative anaerobic ribonucleoside-triphosphate reductase
SMU_15	0.241069	0.0817528	0.27669	0.139795	0.184827	putative cell division protein FtsH
SMU_2036	0.241069	0.179856	0.197636	0.116496	0.183764	putative peptidase
SMU_138	0.372562	0.29431	0.0503072	0.0116496	0.182207	putative malate permease
SMU_140	0.591716	0.0654022	0.057494	0.0116496	0.181565	putative glutathione reductase
SMU_421	0.416393	0.0163506	0.165295	0.128145	0.181546	translation initiation factor 2
SMU_1425	0.262985	0.0817528	0.136548	0.232992	0.178569	putative Clp proteinase, ATP-binding subunit ClpB
SMU_1783	0.219154	0.408764	0.0395271	0.0465983	0.178511	putative prolyl-tRNA synthetase
SMU_80	0.0657462	0	0.60728	0.0349487	0.176994	transcriptional regulator; repressor (HrcA) of class I heat shock genes
SMU_1117	0.0657462	0	0.316217	0.314539	0.174125	NADH oxidase (H2O-forming)
SMU_83	0.109577	0.0981033	0.427611	0.0349487	0.16756	heat shock protein DnaJ (HSP-40)
SMU_123	0.0438308	0.343362	0.215602	0.0582479	0.165261	DNA polymerase III, alpha subunit
SMU_1563	0.219154	0.163506	0.208416	0.0698975	0.165243	putative cation-transporting P-type ATPase PacL
SMU_660	0.175323	0	0.485105	0	0.165107	putative histidine kinase SpaK
SMU_1690	0.328731	0	0.237163	0.0931966	0.164773	integral membrane protein possibly involved in D-alanine export
SMU_1499	0.0219154	0.376063	0.107801	0.151445	0.164306	putative exonuclease RexA
SMU_2140c	0.175323	0.310661	0.140142	0.0232992	0.162356	conserved hypothetical protein
SMU_99	0.197239	0	0.111395	0.337838	0.161618	fructose-1,6-biphosphate aldolase
SMU_1192	0	0.506867	0.125768	0.0116496	0.161071	DNA polymerase III, alpha chain
SMU_1669	0.328731	0.0163506	0.154515	0.128145	0.156936	putative ABC transporter, branched chain amino acid-binding protein
SMU_2003	0.2849	0.0490517	0.183262	0.104846	0.155515	30S ribosomal protein S13
SMU_1692	0.0876616	0.0981033	0.140142	0.29124	0.154287	pyruvate-formate lyase activating enzyme
SMU_1943	0.153408	0.327011	0.122175	0.0116496	0.153561	putative leucyl-tRNA synthetase
SMU_1513	0.197239	0.0327011	0.219196	0.151445	0.150145	putative chromosome segregation ATPase; SMC protein
SMU_229	0.328731	0.0817528	0.118581	0.0698975	0.149741	conserved hypothetical protein
SMU_2128	0.175323	0	0.143735	0.27959	0.149662	putative dihydroxy-acid dehydratase
SMU_1004	0.109577	0.0327011	0.197636	0.256291	0.149051	glucosyltransferase-I
SMU_1115	0.109577	0	0.240756	0.244641	0.148744	lactate dehydrogenase
SMU_255	0.153408	0.0981033	0.0754609	0.26794	0.148728	putative oligopeptide ABC transporter, substrate-binding protein OppA
SMU_307	0.306816	0.0327011	0.147328	0.104846	0.147923	glucose-6-phosphate isomerase
SMU_551	0.175323	0.114454	0.237163	0.0582479	0.146297	cell division protein FtsA
SMU_1132	0.197239	0.0163506	0.161702	0.209692	0.146246	aminopeptidase N, PepN
SMU_1529	0.241069	0.130804	0.212009	0	0.145971	FoF1 membrane-bound proton-translocating ATPase, gamma subunit
SMU_557	0.262985	0.0327011	0.222789	0.0582479	0.144181	putative cell division protein DivIVA
SMU_484	0.153408	0.0490517	0.140142	0.232992	0.143898	putative serine/threonine protein kinase
SMU_2011	0.197239	0	0.222789	0.151445	0.142868	50S ribosomal protein L6 (BL10)
SMU_500	0.306816	0.0654022	0.0539006	0.139795	0.141478	putative ribosome-associated protein
SMU_128	0.0219154	0.0654022	0.244349	0.232992	0.141165	putative acetoin dehydrogenase (TPP-dependent), E1 component beta subunit
SMU_286	0.0657462	0.327011	0.0898343	0.0815471	0.141035	putative ABC transporter, ATP-binding protein ComA
SMU_2164	0.0438308	0.147155	0.348557	0.0232992	0.140711	serine protease HtrA
SMU_1851	0.0438308	0.408764	0.0970211	0.0116496	0.140316	putative excinuclease ABC (subunit A)
SMU_1128	0.109577	0.0163506	0.434798	0	0.140181	putative histidine kinase sensor CiaH
SMU_475	0.306816	0.0327011	0.125768	0.0931966	0.13962	conserved hypothetical protein
SMU_1340	0	0.376063	0.0718675	0.104846	0.138194	putative surfactin synthetase
SMU_2032	0.328731	0.0163506	0.165295	0.0349487	0.136331	30S ribosomal protein S2
SMU_202c	0	0.490517	0.0395271	0.0116496	0.135423	hypothetical protein
SMU_2067	0.0438308	0.310661	0.0215602	0.163094	0.134786	putative stress response protein; possible glycosyltransferase involved in cell wall biogenesis
SMU_806c	0.350647	0.114454	0.0610874	0.0116496	0.134459	putative glutamine ABC transporter, permease protein
SMU_779	0.372562	0	0.114988	0.0465983	0.133537	putative 3-dehydroquinate synthase
SMU_1305c	0.131492	0.163506	0.0970211	0.139795	0.132954	conserved hypothetical protein
SMU_1955	0.197239	0.0163506	0.247943	0.0698975	0.132857	putative co-chaperonin GroES
SMU_274	0.2849	0.0327011	0.0503072	0.163094	0.132751	putative hexulose-6-phosphate isomerase
SMU_553	0.197239	0	0.251536	0.0815471	0.13258	conserved hypothetical protein
SMU_309	0.131492	0.114454	0.0970211	0.186393	0.13234	regulator of sorbitol operon
SMU_570	0.0876616	0.212557	0.0646807	0.163094	0.131998	putative ferrous ion transport protein B
SMU_1870	0.197239	0.261609	0.057494	0.0116496	0.131998	putative DNA mismatch repair protein MutS2
SMU_155	0	0.228908	0.204822	0.0931966	0.131732	polyribonucleotide nucleotidyltransferase
SMU_2143c	0.0219154	0.261609	0.168889	0.0698975	0.130578	putative tRNA
SMU_1200	0.219154	0.0490517	0.215602	0.0349487	0.129689	putative ribosomal protein S1; sequence specific DNA-binding protein
SMU_273	0.306816	0.0981033	0.0898343	0.0232992	0.129513	putative hexulose-6-phosphate synthase
SMU_1914c	0.0219154	0.474166	0.0179669	0	0.128512	hypothetical protein
SMU_139	0.350647	0.0981033	0.0503072	0.0116496	0.127677	conserved hypothetical protein
SMU_455	0.109577	0.277959	0.122175	0	0.127428	putative penicillin-binding protein 2X
SMU_2109	0	0.376063	0.00359337	0.128145	0.12695	putative MDR permease; possible multidrug efflux pump
SMU_448	0.197239	0.0163506	0.0610874	0.232992	0.126917	hypothetical protein
SMU_1978	0.175323	0	0.237163	0.0931966	0.126421	putative acetate kinase
SMU_467	0.197239	0.0981033	0.125768	0.0815471	0.125664	penicillin-binding protein 1a; membrane carboxypeptidase
SMU_2165	0.0438308	0.425114	0.0323404	0	0.125321	putative SpoJ
SMU_712	0.131492	0.196207	0.114988	0.0582479	0.125234	putative phosphoenolpyruvate carboxylase
SMU_365	0.175323	0.196207	0.0539006	0.0698975	0.123832	glutamate synthase (large subunit)
SMU_2147c	0.131492	0.163506	0.165295	0.0349487	0.12381	conserved hypothetical protein
SMU_1838	0.0438308	0.0163506	0.334184	0.0931966	0.12189	preprotein translocase subunit SecA
SMU_1528	0.197239	0.0163506	0.132955	0.139795	0.121585	FoF1 membrane-bound proton-translocating ATPase, beta subunit
SMU_1596	0	0.114454	0.0215602	0.349487	0.121375	putative PTS system, cellobiose-specific IIC component
SMU_556	0.197239	0.0327011	0.168889	0.0815471	0.120094	conserved hypothetical protein
SMU_987	0.175323	0.0654022	0.122175	0.116496	0.119849	cell wall-associated protein precursor WapA
SMU_676	0.153408	0	0.26591	0.0582479	0.119391	NADP-dependent glyceraldehyde-3-phosphate dehydrogenase
SMU_297	0.0438308	0.228908	0.0754609	0.128145	0.119086	DNA polymerase I (POL I)
SMU_473	0.328731	0.0981033	0.0143735	0.0349487	0.119039	conserved hypothetical protein
SMU_63c	0.109577	0.228908	0.125768	0.0116496	0.118976	conserved hypothetical protein
SMU_1277	0.262985	0.0327011	0.143735	0.0349487	0.118592	putative DNA gyrase subunit B
SMU_1691	0.109577	0.0654022	0.179669	0.116496	0.117786	putative D-alanine-D-alanyl carrier protein ligase
SMU_1826	0.131492	0.179856	0.086241	0.0698975	0.116872	putative aminotransferase
SMU_1877	0.306816	0	0.0610874	0.0931966	0.115275	putative PTS system, mannose-specific component IIAB
SMU_947	0.350647	0.0327011	0.00718675	0.0698975	0.115108	putative dihydrofolate reductase
SMU_395	0	0.408764	0.0503072	0	0.114768	X-prolyl dipeptidyl peptidase
SMU_1276c	0.197239	0.0490517	0.118581	0.0931966	0.114517	putative septation ring formation regulator
SMU_91	0.219154	0	0.168889	0.0698975	0.114485	peptidyl-prolyl isomerase RopA (trigger factor)
SMU_1444c	0.197239	0.0817528	0.118581	0.0582479	0.113955	conserved hypothetical protein
SMU_1736	0.0657462	0.114454	0.215602	0.0582479	0.113513	putative acetyl-CoA carboxylase biotin carboxylase subunit
SMU_2065	0	0.0981033	0.0754609	0.27959	0.113289	putative UDP-glucose 4-epimerase
SMU_30	0.219154	0.130804	0.0539006	0.0465983	0.112614	putative phosphoribosylformylglycinamidine synthase, (FGAM synthase)
SMU_980	0.219154	0.0163506	0.197636	0.0116496	0.111197	putative PTS system, beta-glucoside-specific EII component
SMU_327	0.131492	0.0981033	0.028747	0.186393	0.111184	putative DNA repair protein
SMU_354	0.153408	0.114454	0.176075	0	0.110984	conserved hypothetical protein
SMU_1859	0.109577	0	0.147328	0.186393	0.110825	putative single-stranded DNA-binding protein
SMU_755	0	0.261609	0.179669	0	0.110319	putative prolipoprotein diacylglycerol transferase
SMU_73	0.0876616	0.196207	0.0754609	0.0815471	0.110219	conserved hypothetical protein
SMU_1062	0.0219154	0.277959	0.100614	0.0349487	0.10886	putative ABC transporter, proline/glycine betaine permease protein
SMU_956	0.131492	0.212557	0.0790542	0.0116496	0.108688	putative Clp-like ATP-dependent protease, ATP-binding subunit
SMU_1949	0.153408	0.245258	0.0359337	0	0.10865	putative membrane carboxypeptidase, penicillin-binding protein 2a
SMU_1770	0.109577	0	0.0682741	0.256291	0.108535	putative valyl-tRNA synthetase
SMU_689	0.0657462	0.163506	0.154515	0.0465983	0.107591	hypothetical protein
SMU_2020	0.241069	0	0.165295	0.0232992	0.107416	50S ribosomal protein L16
SMU_231	0.109577	0.130804	0.0359337	0.151445	0.10694	acetolactate synthase, large subunit (AHAS)
SMU_267c	0	0.147155	0.26591	0.0116496	0.106179	putative glutamate-cysteine ligase
SMU_458	0.0219154	0.277959	0.0431205	0.0815471	0.106136	putative ATP-dependent RNA helicase
SMU_391c	0.109577	0.0163506	0.0646807	0.232992	0.1059	conserved hypothetical protein
SMU_2148c	0.0219154	0.327011	0.0215602	0.0465983	0.104271	conserved hypothetical protein; possible cobalt permease
SMU_995	0.0657462	0	0.104208	0.244641	0.103649	putative ABC transporter, permease protein; possible ferrichrome transport system
SMU_882	0.175323	0.163506	0.0754609	0	0.103572	multiple sugar-binding ABC transporter, ATP-binding protein, MsmK
SMU_1590	0.241069	0.0817528	0.0790542	0.0116496	0.103382	intracellular alpha-amylase
SMU_522	0	0.277959	0.111395	0.0232992	0.103163	conserved hypothetical protein
SMU_1737	0.109577	0.0490517	0.0646807	0.186393	0.102426	putative 3-hydroxymyristoyl-(acyl carrier protein) dehydratase
SMU_1051	0.0876616	0.0163506	0.0934277	0.209692	0.101783	putative iron-sulfur cofactor synthesis protein; NifS family
SMU_78	0.131492	0.196207	0.0431205	0.0349487	0.101442	fructan hydrolase; exo-beta-D-fructosidase; fructanase, FruA
SMU_2091c	0.153408	0.0654022	0.104208	0.0815471	0.101141	DNA mismatch repair protein
SMU_59	0.131492	0.0817528	0.0503072	0.139795	0.100837	adenylosuccinate lyase
SMU_198c	0.0219154	0.359712	0.0215602	0	0.100797	putative conjugative transposon protein
SMU_1461	0.0438308	0.163506	0.0323404	0.163094	0.100693	putative glucose-1-phosphate thymidyltransferase
SMU_1213c	0.175323	0.0817528	0.086241	0.0582479	0.100391	putative 5%27-nucleotidase precursor
SMU_2101	0.131492	0.245258	0.0215602	0	0.0995778	aspartyl-tRNA synthetase
SMU_251	0.131492	0.0327011	0.0826476	0.151445	0.0995714	conserved hypothetical protein; possible ABC transporter, membrane component
SMU_554	0.197239	0	0.107801	0.0931966	0.0995591	conserved hypothetical protein
SMU_1293c	0.197239	0.0163506	0.086241	0.0931966	0.0982567	conserved hypothetical protein
SMU_252	0.109577	0.114454	0.0754609	0.0931966	0.0981721	hypothetical protein
SMU_1220c	0	0.196207	0.172482	0.0232992	0.0979969	conserved hypothetical protein
SMU_2029	0.0657462	0.0981033	0.204822	0.0232992	0.0979928	class III stress response-related ATP-dependent Clp protease, ATP-binding subunit
SMU_1412c	0	0.327011	0.0610874	0	0.0970246	putative ABC transporter, membrane protein subunit and ATP-binding protein
SMU_1157c	0.197239	0.147155	0.0431205	0	0.0968785	conserved hypothetical protein
SMU_478	0.131492	0	0.150922	0.104846	0.0968151	putative guanylate kinase
SMU_872	0.175323	0.0163506	0.0539006	0.139795	0.0963423	putative PTS system, fructose-specific enzyme IIABC component
SMU_1676c	0	0.310661	0.0503072	0.0232992	0.0960667	putative membrane protein
SMU_1182	0.0219154	0.196207	0.0143735	0.151445	0.095985	mannitol-1-phosphate dehydrogenase
SMU_197c	0.0219154	0.359712	0	0	0.0954069	hypothetical protein
SMU_2009	0.262985	0	0.0826476	0.0349487	0.0951453	30S ribosomal protein S5
SMU_45	0.131492	0.179856	0.057494	0.0116496	0.095123	hypothetical protein
SMU_480	0.109577	0.212557	0.0107801	0.0465983	0.0948782	primosomal replication factor Y (primosomal protein N%27)
SMU_184	0.2849	0.0163506	0.0646807	0.0116496	0.0943953	putative ABC transporter, metal binding lipoprotein; surface adhesin precursor; saliva-binding protein; lipoprotein receptor LraI (LraI family)
SMU_2072c	0.0219154	0.343362	0	0.0116496	0.0942317	conserved hypothetical protein; possible acetyltransferase
SMU_1173	0.0657462	0.261609	0.0359337	0.0116496	0.0937346	putative O-acetylhomoserine sulfhydrylase
SMU_1601	0.0876616	0.0654022	0	0.221342	0.0936015	putative phospho-beta-glucosidase
SMU_2102	0.175323	0.0490517	0.114988	0.0349487	0.0935779	histidyl-tRNA synthetase (histidine--tRNA ligase)
SMU_558	0.0438308	0.245258	0.057494	0.0232992	0.0924706	isoleucine-tRNA synthetase
SMU_287	0.0438308	0.212557	0.0539006	0.0582479	0.0921341	putative ComB, accessory factor for ComA
SMU_715	0.241069	0	0.0323404	0.0931966	0.0916516	triosephosphate isomerase
SMU_2025	0.153408	0.0327011	0.122175	0.0582479	0.0916329	50S ribosomal protein L3
SMU_1442c	0.0657462	0.0654022	0.176075	0.0582479	0.0913679	conserved hypothetical protein
SMU_312	0	0.147155	0.0539006	0.163094	0.0910374	PTS system, sorbitol phosphotransferase enzyme IIBC
SMU_357	0.0438308	0.0490517	0.212009	0.0582479	0.0907849	30S ribosomal protein S12
SMU_2167	0.0438308	0	0.176075	0.139795	0.0899253	Name=AEN80447.1
SMU_1819	0.0438308	0.212557	0.0790542	0.0232992	0.0896854	putative glutamyl-tRNA (Gln) amidotransferase subunit B
SMU_1626	0.197239	0.0981033	0.0395271	0.0232992	0.0895421	50S ribosomal protein L1
SMU_1210	0.0657462	0.163506	0.104208	0.0232992	0.0891897	putative DNA topoisomerase IV, subunit B
SMU_1472	0.153408	0.0981033	0.0467139	0.0582479	0.0891182	putative single-strand DNA-specific exonuclease RecJ
SMU_1389	0.0657462	0	0.150922	0.139795	0.0891157	conserved hypothetical protein
SMU_1566	0.0876616	0.196207	0.0718675	0	0.0889339	putative maltose operon transcriptional repressor
SMU_1239	0.0438308	0.130804	0.143735	0.0349487	0.0883297	putative dipeptidase
SMU_70	0.0438308	0.261609	0.0359337	0.0116496	0.0882558	putative threonine synthase
SMU_1129	0	0	0.341371	0.0116496	0.088255	putative response regulator CiaR
SMU_1924	0.0219154	0.261609	0.057494	0.0116496	0.088167	response regulator GcrR for glucan-binding protein C
SMU_597	0.109577	0.0654022	0.129361	0.0465983	0.0877348	penicillin-binding protein 2b
SMU_1994	0.0219154	0.212557	0.104208	0.0116496	0.0875825	putative ABC transporter, ATP-binding protein
SMU_2084c	0.0657462	0	0.283877	0	0.0874057	conserved hypothetical protein
SMU_110	0.0219154	0.327011	0	0	0.0872316	putative transcriptional regulator MutR
SMU_966	0.0876616	0.147155	0.0539006	0.0582479	0.0867413	homoserine kinase
SMU_104	0	0.212557	0.0395271	0.0931966	0.0863202	putative alpha-glucosidase; glycosyl hydrolase
SMU_1114	0	0.114454	0.125768	0.104846	0.0862671	DNA gyrase A subunit
SMU_1761c	0	0.327011	0.0179669	0	0.0862445	conserved hypothetical protein
SMU_780	0.153408	0.0163506	0.0467139	0.128145	0.0861544	putative chorismate synthase
SMU_2012	0.131492	0	0.201229	0.0116496	0.0860927	30S ribosomal protein S8
SMU_552	0.131492	0.0327011	0.143735	0.0349487	0.0857193	putative cell division protein FtsZ
SMU_2162c	0	0.327011	0.0143735	0	0.0853462	conserved hypothetical protein
SMU_446	0.109577	0.163506	0.0682741	0	0.0853392	putative glycyl-tRNA synthetase (beta subunit)
SMU_889	0.0876616	0.0490517	0.0503072	0.151445	0.0846163	putative penicillin-binding protein, class C; fmt-like protein
SMU_275	0.153408	0	0.0898343	0.0931966	0.0841097	putative L-ribulose 5-phosphate 4-epimerase
SMU_1394	0.0219154	0.179856	0.086241	0.0465983	0.0836527	putative GTP-binding protein
SMU_994	0.0876616	0.228908	0.0179669	0	0.0836341	putative ribonuclease HII
SMU_1452	0.175323	0.0654022	0.057494	0.0349487	0.083292	alpha-acetolactate synthase
SMU_335	0.0876616	0.228908	0.0143735	0	0.0827357	argininosuccinate lyase
SMU_881	0.0657462	0.114454	0.057494	0.0931966	0.0827227	sucrose phosphorylase, GtfA
SMU_1739	0.0657462	0.0654022	0.0826476	0.116496	0.082573	putative 3-oxoacyl-(acyl-carrier-protein) synthase
SMU_599	0.0876616	0.0981033	0.086241	0.0582479	0.0825635	putative D-alanine-D-alanine ligase
SMU_1875	0.0219154	0.212557	0.0718675	0.0232992	0.0824098	putative exodeoxyribonuclease V
SMU_723	0.109577	0.0163506	0.179669	0.0232992	0.0822239	putative calcium-transporting ATPase; P-type ATPase
SMU_1572	0.0876616	0.0654022	0.0934277	0.0815471	0.0820097	putative UDP-N-acetylglucosamine-1-carboxyvinyl transferase
SMU_258	0.0219154	0.0817528	0.0610874	0.163094	0.0819624	putative oligopeptide ABC transporter, ATP-binding protein OppD
SMU_463	0.109577	0.0981033	0.0610874	0.0582479	0.0817539	putative thioredoxin reductase (NADPH)
SMU_648	0.153408	0	0.172482	0	0.0814724	putative protease maturation protein precursor
SMU_683	0.0438308	0.277959	0.00359337	0	0.0813459	putative ATP-binding protein
SMU_1991	0.0657462	0.130804	0.0934277	0.0349487	0.0812318	putative membrane carboxypeptidase, penicillin-binding protein 1b
SMU_247	0.197239	0.0163506	0.086241	0.0232992	0.0807823	putative ABC transporter, ATP-binding protein
SMU_1742c	0.0876616	0.0817528	0.0718675	0.0815471	0.0807072	putative trans-2-enoyl-ACP reductase
SMU_334	0.109577	0.114454	0.086241	0.0116496	0.0804804	argininosuccinate synthase (citrulline-asparate ligase)
SMU_1532	0.197239	0	0.0431205	0.0815471	0.0804766	FoF1 membrane-bound proton-translocating ATPase, b subunit
SMU_1534	0.306816	0	0.0143735	0	0.0802973	FoF1 membrane-bound proton-translocating ATPase, c subunit
SMU_673	0.0219154	0.261609	0.0251536	0.0116496	0.0800819	conserved hypothetical protein
SMU_657	0	0	0.31981	0	0.0799526	putative MutG
SMU_1951c	0.0876616	0.212557	0.00718675	0.0116496	0.0797638	conserved hypothetical protein
SMU_1543	0.109577	0.0327011	0.0826476	0.0931966	0.0795306	DNA ligase
SMU_2104	0.0438308	0.245258	0.028747	0	0.079459	conserved hypothetical protein; possible integral membrane protein
SMU_1811	0.0876616	0.163506	0.0431205	0.0232992	0.0793967	putative bacteriocin component ScnF-like protein, putative ABC transporter, ATP-binding protein
SMU_869	0.131492	0.163506	0.0215602	0	0.0791396	putative thioredoxin reductase
SMU_248	0.131492	0	0.0682741	0.116496	0.0790656	putative ABC transporter, membrane protein
SMU_1124	0.197239	0.0654022	0.028747	0.0232992	0.0786718	putative pyrimidine-nucleoside phosphorylase
SMU_2112	0.0876616	0.0163506	0.114988	0.0931966	0.0780492	glucan-binding protein A, GbpA
SMU_1629c	0.0438308	0	0.140142	0.128145	0.0780294	putative cell division protein; DNA segregation ATPase
SMU_1758c	0.109577	0.130804	0	0.0698975	0.0775697	conserved hypothetical protein
SMU_67	0.0438308	0.0163506	0.086241	0.163094	0.0773791	putative acyltransferase
SMU_1451	0	0.0817528	0.0754609	0.151445	0.0771645	putative alpha-acetolactate decarboxylase
SMU_1197	0.131492	0.114454	0.0503072	0.0116496	0.0769758	conserved hypothetical protein
SMU_537	0.0876616	0.212557	0.00718675	0	0.0768514	putative tryptophan synthase, beta subunit
SMU_833	0.153408	0.0654022	0.086241	0	0.0762628	putative glycosyltransferase
SMU_1581	0	0.163506	0.0826476	0.0582479	0.0761003	DNA polymerase III, gamma/tau subunit
SMU_08	0	0.179856	0.111395	0.0116496	0.0757251	putative transcription-repair coupling factor
SMU_2031	0.153408	0	0.0790542	0.0698975	0.0755899	putative translation elongation factor TS
SMU_453	0.0876616	0.147155	0.0323404	0.0349487	0.0755264	conserved hypoyhetical protein
SMU_1731	0.0219154	0.196207	0.0826476	0	0.0751924	putative UDP-N-acetyl muramate-alanine ligase
SMU_949	0.0657462	0	0.176075	0.0582479	0.0750174	ATP-dependent protease Clp, ATPase subunit ClpX
SMU_188c	0.0219154	0.0817528	0.136548	0.0582479	0.0746161	putative 33 kD chaperonin (heat shock protein 33) (HSP-33)
SMU_241c	0.0657462	0.228908	0.00359337	0	0.0745618	putative ABC transporter, ATP-binding protein; amino acid transport system
SMU_1665	0.219154	0	0.0323404	0.0465983	0.0745232	putative branched chain amino acid ABC transporter, ATP-binding protein
SMU_1204	0.175323	0.0327011	0.0898343	0	0.0744647	topoisomerase IV, subunit A
SMU_809	0.0219154	0.0981033	0.107801	0.0698975	0.0744294	excinuclease ABC (subunit B); helicase subunit of the DNA excision repair complex
SMU_1841	0.0657462	0.163506	0.0431205	0.0232992	0.0739179	putative PTS system, sucrose-specific IIABC component
SMU_1824c	0.0876616	0.163506	0.0323404	0.0116496	0.0737893	putative transcriptional regulator
SMU_2064c	0.0876616	0.163506	0.0323404	0.0116496	0.0737893	putative transmembrane protein
SMU_125	0.0657462	0.0490517	0.028747	0.151445	0.0737474	conserved hypothetical protein
SMU_1855	0	0.196207	0.086241	0.0116496	0.0735243	hypothetical protein
SMU_1801c	0.0219154	0.228908	0.0431205	0	0.0734859	putative GTP-binding protein
SMU_502	0.0219154	0.114454	0.0754609	0.0815471	0.0733443	conserved hypothetical protein
SMU_253	0	0.196207	0.0610874	0.0349487	0.0730607	putative D-alanyl-D-alanine carboxypeptidase; penicillin-binding protein
SMU_658	0	0	0.291063	0	0.0727658	conserved hypothetical protein
SMU_542	0	0	0.197636	0.0931966	0.0727081	putative glucose kinase
SMU_1473c	0.109577	0.130804	0.0503072	0	0.0726722	putative oxidoreductase
SMU_268	0.0657462	0.114454	0.028747	0.0815471	0.0726235	adenylosuccinate synthetase
SMU_179	0	0.130804	0.0179669	0.139795	0.0721416	conserved hypothetical protein
SMU_1149	0.0219154	0.261609	0.00359337	0	0.0717794	putative transporter, trans-membrane domain bacteriocin immunity protein
SMU_1844	0.0219154	0.261609	0.00359337	0	0.0717794	sucrose operon repressor
SMU_1093	0	0.196207	0.0898343	0	0.0715103	putative ABC transporter, permease protein
SMU_450	0	0.163506	0.028747	0.0931966	0.0713623	putative gamma-glutamyl phosphate reductase
SMU_1484c	0.0438308	0.147155	0.0826476	0.0116496	0.0713207	conserved hypothetical protein
SMU_1312	0.0876616	0.0981033	0.0503072	0.0465983	0.0706676	aspartate aminotransferase
SMU_761	0.0438308	0.179856	0.057494	0	0.0702952	putative protease
SMU_410	0.0876616	0.114454	0.0790542	0	0.0702924	putative transcriptional regulator
SMU_1561	0.0219154	0	0.107801	0.151445	0.0702903	putative potassium uptake system protein TrkB
SMU_1822	0.175323	0.0654022	0.028747	0.0116496	0.0702805	putative aspartyl-tRNA synthetase
SMU_260	0	0.261609	0.00718675	0.0116496	0.0701113	conserved hypothetical protein
SMU_343	0.0438308	0.228908	0.00718675	0	0.0699813	hypothetical protein
SMU_1748	0.0219154	0.212557	0.0215602	0.0232992	0.069833	putative aspartokinase
SMU_1088	0.109577	0.0981033	0.0359337	0.0349487	0.0696407	putative thiamine biosynthesis lipoprotein
SMU_1485c	0	0.277959	0	0	0.0694899	putative endonuclease
SMU_1562	0.109577	0	0.0395271	0.128145	0.0693124	putative potassium uptake protein TrkA
SMU_862	0.0657462	0.114454	0.0610874	0.0349487	0.0690591	conserved hypothetical protein; putative permease
SMU_1043c	0.0657462	0.0163506	0.100614	0.0931966	0.068977	putative phosphotransacetylase
SMU_820	0	0.130804	0.132955	0.0116496	0.0688522	conserved hypothetical protein
SMU_831	0.0876616	0.0817528	0.104208	0	0.0684056	conserved hypothetical protein
SMU_2150c	0.0657462	0.0654022	0.0718675	0.0698975	0.0682284	putative ABC transporter; ATP-binding protein; possible cobalt transport system
SMU_1342	0	0.0981033	0.161702	0.0116496	0.0678637	putative bacitracin synthetase 1; BacA
SMU_1881c	0.0876616	0.130804	0.028747	0.0232992	0.0676281	putative ABC transporter, ATP-binding protein
SMU_1595	0.0219154	0.179856	0.0215602	0.0465983	0.0674825	putative carbonic anhydrase precursor
SMU_2089	0.0876616	0.0817528	0.0539006	0.0465983	0.0674783	putative mismatch repair protein HexB
SMU_1391c	0.153408	0	0.057494	0.0582479	0.0672874	hypothetical protein
SMU_1462c	0.0219154	0.245258	0	0	0.0667934	putative oxidoreductase
SMU_1002	0	0.212557	0.0539006	0	0.0666145	putative DNA topoisomerase I
SMU_1382	0.0438308	0.147155	0.0395271	0.0349487	0.0663654	putative 3-isopropylmalate dehydratase, large subunit
SMU_944	0	0.196207	0.057494	0.0116496	0.0663376	thymidylate synthase
SMU_674	0.0876616	0.0654022	0.0646807	0.0465983	0.0660857	phosphoenolpyruvate:sugar phosphotransferase system HPr
SMU_1746c	0.0876616	0.0654022	0.0646807	0.0465983	0.0660857	putative enoyl-CoA hydratase
SMU_277	0	0.245258	0.00718675	0.0116496	0.0660237	hypothetical protein
SMU_36	0	0.228908	0	0.0349487	0.0659641	conserved hypothetical protein
SMU_659	0.0219154	0	0.229976	0.0116496	0.0658852	putative response regulator SpaR
SMU_1787c	0.175323	0	0.0646807	0.0232992	0.0658258	putative secreted protein
SMU_2004	0.241069	0	0.0215602	0	0.0656574	putative translation initiation factor IF-1
SMU_835	0	0.0817528	0.122175	0.0582479	0.0655438	conserved hypothetical protein; possible membrane protein
SMU_1078c	0	0.228908	0.0215602	0.0116496	0.0655294	putative ABC transporter, ATP-binding protein
SMU_1569	0.0876616	0.0981033	0.0646807	0.0116496	0.0655238	putative maltose/maltodextrin ABC transporter, permease protein MalF
SMU_505	0.0657462	0.196207	0	0	0.0654882	putative adenine-specific DNA methylase
SMU_1934c	0	0.0654022	0.0682741	0.128145	0.0654554	putative cobalt ABC transporter, ATP-binding protein
SMU_883	0.0219154	0.0817528	0.0646807	0.0931966	0.0653864	dextran glucosidase DexB
SMU_165	0	0.212557	0.0359337	0.0116496	0.0650351	conserved hypothetical protein
SMU_1023	0.0438308	0.0654022	0.057494	0.0931966	0.0649809	putative pyruvate carboxylase/oxaloacetate decarboxylase, alpha subunit
SMU_1339	0	0.179856	0.0682741	0.0116496	0.0649449	putative bacitracin synthetase
SMU_1624	0.0657462	0.0817528	0.028747	0.0815471	0.0644483	putative ribosome recycling factor
SMU_1548c	0.0438308	0.0327011	0.028747	0.151445	0.0641809	putative histidine kinase
SMU_1432c	0.0876616	0.0327011	0.0431205	0.0931966	0.06417	putative endoglucanase precursor
SMU_479	0.0438308	0.0817528	0.0143735	0.116496	0.0641132	RNA polymerase-associated protein RpoZ, omega subunit
SMU_1426c	0.0219154	0.0163506	0.0539006	0.163094	0.0638152	putative phospho-sugar mutase
SMU_991	0.0219154	0	0.0934277	0.139795	0.0637845	putative ribonucleotide reductase
SMU_1551c	0.0219154	0.0817528	0	0.151445	0.0637782	putative ABC transporter, ATP-binding protein
SMU_963c	0.0657462	0.0817528	0.0251536	0.0815471	0.0635499	conserved hypothetical protein; putative deacetylase
SMU_272	0.153408	0	0.100614	0	0.0635056	putative PTS system, enzyme IIA component
SMU_2056	0.0219154	0.147155	0.0610874	0.0232992	0.0633642	putative ATPase
SMU_2017	0.109577	0	0.0970211	0.0465983	0.0632991	50S ribosomal protein L14
SMU_415	0.0219154	0.0490517	0.100614	0.0815471	0.0632822	conserved hypothetical protein
SMU_2018	0.153408	0	0.0646807	0.0349487	0.0632593	30S ribosomal protein S17
SMU_323	0.131492	0.0163506	0.0934277	0.0116496	0.0632301	putative glycerol-3-phosphate dehydrogenase
SMU_1660c	0	0.147155	0.0934277	0.0116496	0.0630581	conserved hypothetical protein
SMU_510c	0.0219154	0.179856	0.0143735	0.0349487	0.0627734	hypothetical protein
SMU_864	0.131492	0	0.0718675	0.0465983	0.0624896	putative ABC transporter, permease component
SMU_1500	0.0876616	0.0490517	0.0431205	0.0698975	0.0624328	putative exonuclease RexB
SMU_650	0.0219154	0.179856	0.0467139	0	0.0621213	putative alanyl-tRNA synthetase (alanine--tRNA ligase)
SMU_409	0.153408	0.0327011	0.0503072	0.0116496	0.0620164	conserved hypothetical protein
SMU_998	0	0.114454	0.086241	0.0465983	0.0618233	putative ABC transporter, periplasmic ferrichrome-binding protein
SMU_1642c	0	0.228908	0.0179669	0	0.0617187	conserved hypothetical protein
SMU_118c	0.0438308	0.147155	0.0323404	0.0232992	0.0616563	putative esterase
SMU_364	0.131492	0.0163506	0.0754609	0.0232992	0.0616508	glutamine synthetase type 1; glutamate--ammonia ligase
SMU_1187	0.0219154	0.163506	0.0610874	0	0.0616271	glucosamine-fructose-6-phosphate aminotransferase
SMU_1322	0.131492	0.0817528	0.0215602	0.0116496	0.0616138	putative acetoin dehydrogenase
SMU_913	0.175323	0	0.0467139	0.0232992	0.0613341	putative NADP-specific glutamate dehydrogenase
SMU_263	0	0.245258	0	0	0.0613146	putative amino acid antiporter
SMU_1695	0.0657462	0.163506	0.0143735	0	0.0609063	putative ABC transporter, ATP-binding protein; possible molybdenum transport system
SMU_509	0.0219154	0.196207	0.0251536	0	0.0608189	conserved hypothetical protein
SMU_381c	0	0.147155	0.0143735	0.0815471	0.0607689	conserved hypothetical protein
SMU_1867c	0	0.163506	0.0790542	0	0.0606399	putative alcohol dehydrogenase
SMU_2098	0	0.212557	0.028747	0	0.0603261	putative arginyl-tRNA synthase
SMU_1886	0.0438308	0.114454	0.0826476	0	0.0602331	putative seryl-tRNA synthetase
SMU_1860	0.0876616	0.0817528	0.0359337	0.0349487	0.0600742	30S ribosomal protein S6
SMU_411c	0.0438308	0.196207	0	0	0.0600094	conserved hypothetical protein
SMU_182	0.0219154	0.196207	0.0215602	0	0.0599206	putative ABC transporter, ATP-binding protein; possible iron and/or manganese ABC transport system
SMU_1814	0.0219154	0.196207	0.0215602	0	0.0599206	putative histidine kinase, ScnK-like protein
SMU_1302	0.153408	0.0327011	0.0179669	0.0349487	0.0597561	putative surface adhesin; AdcA protein-like protein; putative Zn-binding lipoprotein
SMU_1384	0.175323	0	0.028747	0.0349487	0.0597547	putative 2-isopropylmalate synthase
SMU_71	0.0219154	0.179856	0.0251536	0.0116496	0.0596437	putative cation efflux pump (multidrug resistance protein)
SMU_1571	0.0876616	0.0490517	0.0898343	0.0116496	0.0595493	putative ABC transporter, ATP-binding protein, MsmK-like protein
SMU_74	0.0219154	0.0654022	0.057494	0.0931966	0.0595021	conserved hypothetical protein
SMU_886	0.0219154	0.196207	0.00718675	0.0116496	0.0592396	galactokinase, GalK
SMU_2104a	0.131492	0.0981033	0.00718675	0	0.0591956	50S ribosomal protein L32
SMU_1074	0.0219154	0.196207	0.0179669	0	0.0590222	putative flavoprotein involved in panthothenate metabolism
SMU_1883	0.0657462	0.0817528	0.028747	0.0582479	0.0586235	conserved hypothetical protein
SMU_1512	0.0438308	0.179856	0.0107801	0	0.0586168	putative phenylalanyl-tRNA synthetase (alpha subunit)
SMU_1858	0.0438308	0	0.0970211	0.0931966	0.0585121	30S ribosomal protein S18
SMU_1869	0.0876616	0	0.0646807	0.0815471	0.0584724	putative thioredoxin
SMU_1476c	0.0219154	0.147155	0.0646807	0	0.0584378	putative GTP-binding protein
SMU_1530	0.131492	0	0.0323404	0.0698975	0.0584326	FoF1 membrane-bound proton-translocating ATPase, alpha subunit
SMU_828	0.109577	0	0.0539006	0.0698975	0.0583438	putative polysaccharide ABC transporter, ATP-binding protein
SMU_2077c	0.0438308	0.163506	0.0143735	0.0116496	0.0583399	conserved hypothetical protein
SMU_1733c	0	0.130804	0.0790542	0.0232992	0.0582895	putative SNF helicase
SMU_113	0	0.228908	0.00359337	0	0.0581253	putative fructose-1-phosphate kinase
SMU_487	0.0657462	0.0654022	0.100614	0	0.0579407	putative response regulator
SMU_525	0.0219154	0.179856	0.0179669	0.0116496	0.057847	putative ABC transporter, ATP-binding protein
SMU_973	0.0219154	0.0163506	0.168889	0.0232992	0.0576134	putative spermidine/putrescine ABC transporter, ATP-binding protein
SMU_1063	0.0219154	0.0163506	0.122175	0.0698975	0.0575845	putative ABC transporter, ATP-binding protein, proline/glycine betaine transport system
SMU_670	0.0219154	0.147155	0.0143735	0.0465983	0.0575106	aconitate hydratase; aconitase
SMU_1516	0.0438308	0.0981033	0.0646807	0.0232992	0.0574785	putative histidine kinase CovS; VicK-like protein
SMU_1839	0.109577	0	0.0970211	0.0232992	0.0574743	mannose-6-phosphate isomerase
SMU_1483c	0.0438308	0.0327011	0.0251536	0.128145	0.0574577	conserved hypothetical protein
SMU_849	0.153408	0	0.0646807	0.0116496	0.0574345	50S ribosomal protein L27
SMU_877	0.0219154	0.0981033	0.086241	0.0232992	0.0573897	alpha-galactosidase
SMU_2000	0.131492	0	0.086241	0.0116496	0.0573457	50S ribosomal protein L17
SMU_2016	0.0657462	0	0.0934277	0.0698975	0.0572679	50S ribosomal protein L24
SMU_154	0.0876616	0.0327011	0.0970211	0.0116496	0.0572584	30S ribosomal protein S15
SMU_824	0.0657462	0.0981033	0.0646807	0	0.0571326	dTDP-4-keto-L-rhamnose reductase
SMU_1588c	0.0438308	0.0981033	0.086241	0	0.0570438	putative hexosyltransferase
SMU_24	0.0219154	0.0817528	0.100614	0.0232992	0.0568955	putative amino acid aminotransferase
SMU_641	0	0.130804	0.0610874	0.0349487	0.0567101	putative oxidoreductase
SMU_1656	0.0219154	0.0981033	0.0251536	0.0815471	0.0566799	putative phosphoserine aminotransferase
SMU_623c	0	0.179856	0.0467139	0	0.0566425	putative deacetylase
SMU_1806	0	0.179856	0	0.0465983	0.0566136	putative glycosyltransferase
SMU_2116	0	0.147155	0.0790542	0	0.0565523	putative osmoprotectant amino acid ABC transporter, ATP-binding protein
SMU_993	0.0219154	0.0327011	0.136548	0.0349487	0.0565284	putative GTP-binding protein
SMU_838	0.0219154	0	0.0754609	0.128145	0.0563804	glutathione reductase
SMU_843	0	0.163506	0.0503072	0.0116496	0.0563656	conserved hypothetical protein
SMU_366	0.0219154	0.130804	0.0610874	0.0116496	0.0563642	NADPH-dependent glutamate synthase (small subunit)
SMU_837	0	0.114454	0.0754609	0.0349487	0.0562159	putative reductase
SMU_825	0.0657462	0.0817528	0.00718675	0.0698975	0.0561458	putative RgpAc; glycosyltransferase
SMU_491	0.0438308	0.0490517	0.0143735	0.116496	0.0559379	putative DeoR-type transcriptional regulator
SMU_1915	0	0.212557	0.0107801	0	0.0558343	competence stimulating peptide, precursor
SMU_1965c	0.153408	0	0.057494	0.0116496	0.0556379	putative histidine kinase
SMU_1252	0	0.114454	0.0143735	0.0931966	0.055506	putative glycerate kinase
SMU_1578	0.0219154	0.0817528	0.0251536	0.0931966	0.0555046	putative biotin operon repressor
SMU_1639	0.109577	0	0.100614	0.0116496	0.0554603	putative methionyl-tRNA synthetase
SMU_1921	0.109577	0.0327011	0.0790542	0	0.0553331	putative DNA replication protein; primosome component (helicase loader)
SMU_1717c	0	0.163506	0.057494	0	0.0552499	conserved hypothetical protein
SMU_784	0	0.0817528	0.057494	0.0815471	0.0551985	5-enolpyruvylshikimate-3-phosphate synthase
SMU_548	0.0657462	0.147155	0.00718675	0	0.055022	putative D-glutamic acid adding enzyme MurD; UDP-N-acetylmuramoylalanine--D-glutamate ligase
SMU_1307c	0.0876616	0	0.0970211	0.0349487	0.0549079	conserved hypothetical protein
SMU_1303c	0	0.0490517	0.100614	0.0698975	0.0548909	putative dipeptidase
SMU_1721c	0.0438308	0.0981033	0.0179669	0.0582479	0.0545372	putative diaminopimelate decarboxylase
SMU_221c	0	0.196207	0.0215602	0	0.0544417	putative integrase
SMU_2070	0	0.196207	0.0215602	0	0.0544417	conserved hypothetical protein
SMU_368c	0.0219154	0	0.0431205	0.151445	0.0541201	conserved hypothetical protein
SMU_2085	0.0657462	0.0654022	0.0503072	0.0349487	0.0541011	recombination protein RecA
SMU_611	0.175323	0	0.028747	0.0116496	0.05393	putative ATP-dependent RNA helicase, DEAD-box family
SMU_2019	0.0876616	0	0.057494	0.0698975	0.0537633	50s ribosomal protein L29
SMU_887	0.0657462	0.0981033	0.0395271	0.0116496	0.0537566	galactose-1-P-uridyl transferase, GalT
SMU_1527	0.153408	0	0.0143735	0.0465983	0.0535949	FoF1 membrane-bound proton-translocating ATPase, epsilon subunit
SMU_1904c	0.0219154	0.163506	0.028747	0	0.053542	hypothetical protein
SMU_1928	0.0657462	0.0654022	0.0826476	0	0.053449	putative ABC transporter, permease protein
SMU_1627	0.0657462	0	0.100614	0.0465983	0.0532398	50S ribosomal L11 protein
SMU_356	0.0876616	0.0654022	0.057494	0	0.0526395	purine operon repressor
SMU_637c	0.0219154	0.130804	0.057494	0	0.0525535	hypothetical protein
SMU_1525	0.0876616	0.0163506	0.0359337	0.0698975	0.0524609	putative UDP-N-acetylglucosamine 1-carboxyvinyltransferase
SMU_1598	0	0	0	0.209692	0.0524231	putative PTS system, cellobiose-specific IIA component
SMU_237c	0.0438308	0.114454	0.0395271	0.0116496	0.0523653	putative integral membrane protein
SMU_746c	0	0	0.150922	0.0582479	0.0522924	conserved hypothetical protein
SMU_271	0.153408	0	0.0431205	0.0116496	0.0520445	putative PTS system, enzyme IIB component
SMU_1309c	0.0219154	0.0817528	0.057494	0.0465983	0.0519401	putative glycerol dehydrogenase
SMU_26	0.0219154	0.0654022	0.0970211	0.0232992	0.0519095	putative fatty acid/phospholipid synthesis protein
SMU_1060	0.0438308	0.0981033	0.0539006	0.0116496	0.0518711	signal recognition particle protein subunit, Ffh
SMU_498	0	0.130804	0.0646807	0.0116496	0.0517837	putative late competence protein
SMU_2156	0.0219154	0.163506	0.0215602	0	0.0517453	putative RecF protein, ATPase involved in DNA repair
SMU_2007	0.0219154	0.0817528	0.0682741	0.0349487	0.0517228	50S ribosomal protein L15
SMU_532	0	0.179856	0.00359337	0.0232992	0.0516872	putative anthranilate synthase, alpha subunit
SMU_2015	0.109577	0	0.0970211	0	0.0516495	50S ribosomal protein L5
SMU_774	0.0438308	0.0981033	0.0179669	0.0465983	0.0516248	conserved hypothetical protein
SMU_352	0.0219154	0.114454	0	0.0698975	0.0515667	putative ribulose-phosphate-3-epimerase
SMU_591c	0	0.179856	0.0143735	0.0116496	0.0514698	hypothetical protein
SMU_1091	0	0.0817528	0.100614	0.0232992	0.0514166	hypothetical protein; possible cell wall protein, WapE
SMU_1094	0.0219154	0	0.183262	0	0.0512944	putative ABC transporter, ATP-binding protein
SMU_1194	0.153408	0.0327011	0.00718675	0.0116496	0.0512363	putative ABC transporter, ATP-binding protein
SMU_990	0	0.0163506	0.0718675	0.116496	0.0511785	putative dihydrodipicolinate synthase
SMU_235	0.0219154	0.0817528	0.100614	0	0.0510707	conserved hypothetical protein
SMU_643	0	0.0163506	0.176075	0.0116496	0.0510189	putative esterase
SMU_2086	0	0.163506	0.028747	0.0116496	0.0509755	putative competence and damage inducible protein CinA
SMU_1931	0.131492	0.0327011	0.0395271	0	0.0509302	putative glucose-inhibited division protein
SMU_256	0.0219154	0.0654022	0.057494	0.0582479	0.0507649	putative oligopeptide transport system, permease protein OppB
SMU_1678	0.0438308	0.0981033	0.0610874	0	0.0507554	conserved hypothetical protein, possible acyl-CoA thioesterase
SMU_249	0.0438308	0	0.100614	0.0582479	0.0506733	putative NifS protein-like protein class-V aminotransferase
SMU_1075	0.0219154	0.0981033	0.0826476	0	0.0506666	putative DNA/pantothenate metabolism flavoprotein
SMU_1654c	0.0438308	0	0.00718675	0.151445	0.0506155	putative acetyltransferase
SMU_1454c	0.0876616	0	0.0215602	0.0931966	0.0506046	putative membrane protein; possible permease
SMU_1693	0.0657462	0.0163506	0.0970211	0.0232992	0.0506043	putative hemolysin
SMU_1326	0.0657462	0	0.136548	0	0.0505736	putative peptide chain release factor (RF-2)
SMU_1834	0.0219154	0.0327011	0.100614	0.0465983	0.0504573	putative alanine racemase
SMU_1504c	0.0219154	0.179856	0	0	0.0504429	hypothetical protein
SMU_2118	0.0219154	0.130804	0.0251536	0.0232992	0.0502932	putative ABC transporter; osmoprotectant-binding protein, glycine betaine/carnitine/choline ABC transporter
SMU_2005	0	0.147155	0.0539006	0	0.0502639	putative adenylate kinase
SMU_1058	0.109577	0	0.0215602	0.0698975	0.0502587	conserved hypothetical protein, SatD
SMU_1388	0.109577	0	0.0215602	0.0698975	0.0502587	putative RNA helicase
SMU_34	0	0.130804	0	0.0698975	0.0501755	putative phosphoribosylformylglycinamide cyclo-ligase (AIRS); phosphoribosyl aminoimidazole synthetase
SMU_257	0.0219154	0.163506	0.00359337	0.0116496	0.050166	putative transmembrane protein, permease OppC
SMU_1038c	0.0219154	0	0.00359337	0.174744	0.0500631	putative response regulator
SMU_1668	0.0219154	0.0327011	0.122175	0.0232992	0.0500226	putative branched chain amino acid ABC transporter, permease protein
SMU_481	0	0.196207	0.00359337	0	0.04995	putative methionyl-tRNA formyltransferase
SMU_1400c	0	0.196207	0.00359337	0	0.04995	conserved hypothetical protein
SMU_187c	0	0.0163506	0.100614	0.0815471	0.049628	conserved hypothetical protein
SMU_412c	0	0.0654022	0.132955	0	0.0495893	putative Hit-like protein involved in cell-cycle regulation
SMU_1146c	0.0876616	0.0817528	0.028747	0	0.0495403	putative response regulator
SMU_586	0.0438308	0.0654022	0.0539006	0.0349487	0.0495206	conserved hypothetical protein
SMU_1278c	0.109577	0.0163506	0.0718675	0	0.0494488	conserved hypothetical protein
SMU_1882c	0.0438308	0.0163506	0.0790542	0.0582479	0.0493709	hypothetical protein
SMU_850	0.0876616	0.0981033	0	0.0116496	0.0493536	conserved hypothetical protein
SMU_716	0	0.0817528	0.0682741	0.0465983	0.0491563	putative peptidoglycan branched peptide synthesis protein; alanine adding enzyme; beta-lactam resistance factor MurN
SMU_1465c	0	0.0654022	0.0610874	0.0698975	0.0490968	conserved hypothetical protein; replication protein DnaD-like
SMU_186	0.131492	0.0163506	0.0251536	0.0232992	0.0490739	putative metal-dependent transcriptional regulator
SMU_1926	0.0219154	0.163506	0.0107801	0	0.0490503	putative transcriptional regulator
SMU_488	0	0.0981033	0.086241	0.0116496	0.0489985	putative hydrolase
SMU_109	0.0219154	0.147155	0.0143735	0.0116496	0.0487734	conserved hypothetical protein; possible permease (efflux protein)
SMU_169	0.0657462	0	0.0826476	0.0465983	0.048748	50S ribosomal protein L13
SMU_574c	0.0438308	0.147155	0.00359337	0	0.0486448	putative membrane protein
SMU_1587c	0.0438308	0	0.057494	0.0931966	0.0486304	hypothetical protein
SMU_647	0	0.147155	0.0467139	0	0.0484672	putative methyltransferase
SMU_2157	0	0.147155	0.0467139	0	0.0484672	inosine monophosphate dehydrogenase
SMU_1090	0.0438308	0	0.114988	0.0349487	0.0484419	conserved hypothetical protein
SMU_1744	0.0219154	0.130804	0.028747	0.0116496	0.0482791	putative 3-oxoacyl-%5Bacyl-carrier-protein%5D synthase III
SMU_1233	0	0.0490517	0.0970211	0.0465983	0.0481678	putative phosphopentomutase
SMU_141	0.131492	0	0.0610874	0	0.0481449	conserved hypothetical protein
SMU_245	0.109577	0	0.0359337	0.0465983	0.0480273	putative negative regulator of genetic competence MecA
SMU_1722c	0	0.0654022	0.0682741	0.0582479	0.0479811	putative integral membrane protein
SMU_1992	0.0657462	0.0817528	0.0323404	0.0116496	0.0478722	putative tyrosyl-tRNA synthetase
SMU_1139c	0	0.179856	0.0107801	0	0.0476591	conserved hypothetical protein; possible methylase
SMU_2057c	0	0.0817528	0.0970211	0.0116496	0.0476059	putative cadmium-transporting ATPase; P-type ATPase
SMU_923	0.0219154	0.114454	0.0539006	0	0.0475675	putative ABC transporter, ATP-binding protein
SMU_2003a	0	0	0.0970211	0.0931966	0.0475544	50S ribosomal protein L36
SMU_772	0.0657462	0.0981033	0.0143735	0.0116496	0.0474682	glucan-binding protein D with lipase activity; BglB-like protein
SMU_32	0.131492	0	0.0467139	0.0116496	0.047464	phosphoribosylpyrophosphate amidotransferase
SMU_1498	0	0.163506	0.0143735	0.0116496	0.0473822	lactose repressor
SMU_396	0.0219154	0.114454	0.0179669	0.0349487	0.0473212	putative glycerol uptake facilitator protein
SMU_787	0.109577	0	0.0790542	0	0.0471578	putative transcriptional regulator
SMU_1729c	0	0.0817528	0.0718675	0.0349487	0.0471422	putative aminodeoxychorismate lyase (fragment)
SMU_718c	0.0438308	0.0981033	0	0.0465983	0.0471331	conserved hypothetical protein
SMU_1519	0.0438308	0.0981033	0	0.0465983	0.0471331	putative amino acid ABC transporter, ATP-binding protein
SMU_1623c	0	0.0327011	0.0970211	0.0582479	0.0469925	conserved hypothetical protein
SMU_870	0.0876616	0.0163506	0.0251536	0.0582479	0.0468534	putative transcriptional regulator of sugar metabolism
SMU_1533	0.131492	0.0163506	0.0395271	0	0.0468425	FoF1 membrane-bound proton-translocating ATPase, a subunit
SMU_117c	0	0.114454	0.0143735	0.0582479	0.0467688	conserved hypothetical protein
SMU_1079c	0.109577	0.0163506	0.0610874	0	0.0467537	putative ABC transporter, ATP-binding protein
SMU_1531	0.153408	0	0.0215602	0.0116496	0.0466544	FoF1 membrane-bound proton-translocating ATPase, delta subunit
SMU_1133	0	0.0654022	0.086241	0.0349487	0.046648	putative phosphate transport system regulatory protein
SMU_996	0	0.0163506	0.111395	0.0582479	0.0464983	putative ABC transporter, permease protein; possible ferrichrome transport system
SMU_1299c	0.0876616	0.0981033	0	0	0.0464412	putative acetate kinase
SMU_52	0.0219154	0.163506	0	0	0.0463552	conserved hypothetical protein
SMU_664	0.0219154	0.163506	0	0	0.0463552	putative ornithine acetyltransferase/N-acetylglutamate synthase
SMU_2151	0.0438308	0.0981033	0.0431205	0	0.0462637	putative phosphotidylglycerophosphate synthase
SMU_1120	0.0438308	0.0163506	0.0898343	0.0349487	0.0462411	putative sugar ABC transporter, ATP-binding protein
SMU_1066	0.0219154	0.114454	0.0251536	0.0232992	0.0462055	putative GMP synthase
SMU_1664c	0	0.114454	0	0.0698975	0.0460878	putative acetoin utilization protein, acetoin dehydrogenase
SMU_466	0.0219154	0.0490517	0.0431205	0.0698975	0.0459963	cysteine aminopeptidase C
SMU_524	0	0.179856	0.00359337	0	0.0458624	putative ABC transporter, ATP-binding protein
SMU_1160c	0	0.179856	0.00359337	0	0.0458624	hypothetical protein
SMU_795	0.109577	0.0163506	0.057494	0	0.0458554	conserved hypothetical protein; probable esterase
SMU_88c	0	0.0981033	0.0503072	0.0349487	0.0458398	conserved hypothetical protein; possible mechanosensitive ion channel
SMU_400	0	0.0654022	0.0359337	0.0815471	0.0457208	putative secreted esterase
SMU_1734	0.0219154	0	0.125768	0.0349487	0.0456581	putative acetyl-CoA carboxylase alpha subunit
SMU_902	0	0.0817528	0.00718675	0.0931966	0.045534	putative ABC transporter, ATP-binding protein
SMU_1089	0.0219154	0.0327011	0.104208	0.0232992	0.0455309	conserved hypothetical protein
SMU_965	0.0219154	0.0981033	0.0503072	0.0116496	0.0454939	homoserine dehydrogenase
SMU_332	0	0.163506	0.0179669	0	0.0453681	conserved hypothetical protein
SMU_1313c	0.0438308	0.0981033	0.0395271	0	0.0453653	putative ATP-dependent DNA helicase; DNA polymerase III, epsilon subunit (3%27-5%27 exonuclease)
SMU_1957	0.131492	0.0163506	0.0215602	0.0116496	0.0452632	putative PTS system, mannose-specific IID component
SMU_1846c	0.0876616	0.0163506	0.0646807	0.0116496	0.0450856	conserved hypothetical protein
SMU_376	0	0.179856	0	0	0.044964	putative aminotransferase
SMU_1964c	0	0.179856	0	0	0.044964	putative response regulator
SMU_1280c	0	0.147155	0.0323404	0	0.0448738	conserved hypothetical protein
SMU_294	0	0.163506	0.00359337	0.0116496	0.0446871	conserved hypothetical protein
SMU_815	0	0.0981033	0.0682741	0.0116496	0.0445068	putative amino acid transporter, amino acid-binding protein
SMU_200c	0	0.163506	0.0143735	0	0.0444698	hypothetical protein
SMU_1728	0	0.114454	0.0395271	0.0232992	0.04432	putative transcription elongation factor GreA
SMU_967	0	0.0981033	0.0790542	0	0.0442894	putative folyl-polyglutamate synthetase
SMU_01	0.0219154	0.0654022	0.0898343	0	0.044288	chromosomal replication initiator protein, DnaA
SMU_1929	0	0.0163506	0.0323404	0.128145	0.0442091	putative protease HtpX, heat shock protein
SMU_972	0.0219154	0.114454	0.028747	0.0116496	0.0441915	putative UDP-N-acetylenolpyruvoylglucosamine reductase
SMU_1446c	0.0876616	0.0163506	0.0610874	0.0116496	0.0441873	putative ABC transporter, permease protein
SMU_157	0.0219154	0.0981033	0.0215602	0.0349487	0.0441319	putative serine acetyltransferase; serine O-acetyltransferase
SMU_1234	0.0219154	0.0817528	0.0251536	0.0465983	0.043855	putative ribose 5-phosphate isomerase A
SMU_1262c	0	0.163506	0	0.0116496	0.0437888	hypothetical protein
SMU_1515	0.0438308	0.0654022	0.0539006	0.0116496	0.0436958	conserved hypothetical protein CovX (VicX)
SMU_1153c	0.0438308	0.130804	0	0	0.0436588	hypothetical protein
SMU_744	0.0438308	0.0327011	0.086241	0.0116496	0.0436056	putative cell division protein FtsY; signal recognition particle (docking protein)
SMU_969	0.109577	0.0163506	0.0251536	0.0232992	0.0435951	dihydropteroate synthase
SMU_2033c	0	0.130804	0.0431205	0	0.0434812	hypothetical protein
SMU_1688	0.0219154	0.0163506	0.100614	0.0349487	0.0434573	putative extramembranal protein, DltD protein
SMU_1672	0.0219154	0	0.140142	0.0116496	0.0434266	putative ATP-dependent Clp protease, proteolytic subunit
SMU_1920	0.0219154	0	0.0934277	0.0582479	0.0433978	phosphoglycerate dehydrogenase
SMU_1136	0	0.0163506	0.0754609	0.0815471	0.0433396	putative phosphate ABC transporter, permease protein
SMU_23	0.0219154	0	0.057494	0.0931966	0.0431515	phosphoribosyl pyrophosphate synthetase (PRPP synthetase)
SMU_1457	0.0219154	0	0.057494	0.0931966	0.0431515	putative dTDP-glucose-4,6-dehydratase
SMU_1443c	0.109577	0	0.0395271	0.0232992	0.0431008	putative tributyrin esterase
SMU_857	0	0.147155	0.0251536	0	0.0430772	putative uracil permease
SMU_46	0.0219154	0.114454	0.0359337	0	0.0430758	hypothetical protein
SMU_1434c	0.0219154	0.114454	0.0359337	0	0.0430758	putative glycosyltransferase
SMU_1784c	0.0657462	0.0163506	0.0431205	0.0465983	0.0429539	putative Eep protein-like protein
SMU_300	0.0657462	0.0981033	0.00718675	0	0.0427591	putative tRNA-guanine transglycosylase; queuine tRNA-ribosyltransferase
SMU_909	0	0.163506	0.00718675	0	0.0426731	putative permease
SMU_2153c	0.0657462	0.0654022	0.0395271	0	0.0426689	putative peptidase
SMU_308	0	0	0.00718675	0.163094	0.0425702	sorbitol-6-phosphate 2-dehydrogenase
SMU_1221	0	0.0654022	0.104208	0	0.0424025	putative orotate phosphoribosyltransferase PyrE
SMU_1653	0.0438308	0.0163506	0.0395271	0.0698975	0.0424015	putative D-3-phosphoglycerate dehydrogenase
SMU_796	0	0.0654022	0.057494	0.0465983	0.0423736	conserved hypothetical protein
SMU_821	0.0219154	0.0163506	0.0610874	0.0698975	0.0423127	putative DNA primase
SMU_922	0.0438308	0.0817528	0.0431205	0	0.042176	putative ABC transporter, ATP-binding protein
SMU_1235	0	0.130804	0.0143735	0.0232992	0.0421193	putative thiophene and furan degradation protein
SMU_1113	0.0219154	0.0817528	0.0646807	0	0.0420872	putative sortase
SMU_984	0.109577	0	0	0.0582479	0.0419562	hypothetical protein
SMU_1573	0.0876616	0	0.0215602	0.0582479	0.0418674	putative S-adenosylmethionine synthetase
SMU_935	0	0.163506	0.00359337	0	0.0417747	putative amino acid ABC transporter, permease protein
SMU_1343c	0	0.163506	0.00359337	0	0.0417747	putative polyketide synthase
SMU_1135	0.0219154	0.0490517	0.0359337	0.0582479	0.0412872	putative phosphate ABC transporter, ATP-binding protein
SMU_342	0.0438308	0.0817528	0.0395271	0	0.0412777	conserved hypothetical protein
SMU_338	0.0438308	0	0.0395271	0.0815471	0.0412262	putative RNA-binding protein, Jag family
SMU_596	0.0876616	0	0.0539006	0.0232992	0.0412153	phosphoglyceromutase
SMU_1741	0.0876616	0	0.0539006	0.0232992	0.0412153	putative malonyl-CoA (acyl-carrier-protein) transacylase
SMU_208c	0	0.130804	0.0215602	0.0116496	0.0410036	putative transposon protein; possible DNA segregation ATPase
SMU_1009	0.0219154	0.0981033	0.0323404	0.0116496	0.0410022	putative histidine kinase
SMU_1840	0.0219154	0.0981033	0.0323404	0.0116496	0.0410022	putative fructokinase
SMU_1466	0.0657462	0	0.086241	0.0116496	0.0409092	putative homoserine O-succinyltransferase
SMU_1836	0.0657462	0	0.086241	0.0116496	0.0409092	putative DAHP synthase; phospho-2-dehydro-3-deoxyphosphoheptonate aldolase
SMU_394c	0	0.163506	0	0	0.0408764	conserved hypothetical protein
SMU_702c	0	0.163506	0	0	0.0408764	putative transcriptional regulator
SMU_1354c	0	0.163506	0	0	0.0408764	putative transposase fragment
SMU_1605	0	0.163506	0	0	0.0408764	putative MDR permease; possible transmembrane efflux protein
SMU_2125	0	0.163506	0	0	0.0408764	conserved hypothetical protein
SMU_1612c	0.0438308	0.0981033	0.0215602	0	0.0408736	conserved hypothetical protein
SMU_1491	0	0.114454	0.0251536	0.0232992	0.0407267	PTS system, lactose-specific enzyme IIBC EIIBC-LAC)
SMU_1900	0	0.147155	0.00359337	0.0116496	0.0405995	conserved hypothetical protein
SMU_2155	0	0.147155	0.00359337	0.0116496	0.0405995	conserved hypothetical protein
SMU_1552c	0	0	0.0215602	0.139795	0.0403388	hypothetical protein
SMU_289	0.0438308	0.0654022	0.028747	0.0232992	0.0403198	putative transcriptional regulator
SMU_1042	0.0438308	0.0490517	0.0215602	0.0465983	0.0402603	conserved hypothetical protein; inner membrane protein
SMU_1582c	0.153408	0	0.00718675	0	0.0401486	conserved hypothetical protein
SMU_54	0	0.0981033	0.00359337	0.0582479	0.0399862	putative amino acid recemase
SMU_1418	0	0.0327011	0.0682741	0.0582479	0.0398058	putative coproporphyrinogen III oxidase
SMU_02	0	0.0981033	0.0610874	0	0.0397977	putative DNA polymerase III, beta subunit
SMU_830	0.0438308	0.0327011	0.0359337	0.0465983	0.039766	RgpFc protein
SMU_233	0.0438308	0.0163506	0.0754609	0.0232992	0.0397353	ketol-acid reductoisomerase
SMU_1789c	0.0219154	0.0654022	0.0359337	0.0349487	0.03955	conserved hypothetical protein
SMU_1138	0.0219154	0.0327011	0.0682741	0.0349487	0.0394598	putative ABC transporter, phosphate-binding protein
SMU_445	0	0.130804	0.00359337	0.0232992	0.0394242	putative glycyl-tRNA synthetase (alpha subunit)
SMU_330	0.0219154	0.0817528	0.0539006	0	0.0393922	putative glutamyl-tRNA synthetase
SMU_49	0	0.0327011	0.0431205	0.0815471	0.0393422	hypothetical protein
SMU_946	0.109577	0	0.0359337	0.0116496	0.0392901	putative permease
SMU_781	0.0438308	0	0.0898343	0.0232992	0.0392411	putative prephenate dehydrogenase
SMU_2159	0.0438308	0	0.0898343	0.0232992	0.0392411	putative ABC transporter, ATP-binding protein
SMU_1912c	0.109577	0.0327011	0.0143735	0	0.0391629	hypothetical protein
SMU_2022	0.0219154	0	0.0646807	0.0698975	0.0391234	50S ribosomal protein L22
SMU_805c	0	0.0981033	0.0467139	0.0116496	0.0391167	putative amino acid ABC transporter, ATP-binding protein
SMU_178	0.0438308	0.0981033	0.0143735	0	0.0390769	conserved hypothetical protein
SMU_1143c	0	0.0654022	0.0790542	0.0116496	0.0390265	putative macrolide-efflux protein
SMU_997	0	0.0490517	0.0718675	0.0349487	0.038967	putative inorganic ion ABC transporter, ATP-binding protein; possible ferrichrome transport system
SMU_06	0	0.114454	0.0179669	0.0232992	0.03893	putative GTP-binding protein
SMU_351	0.0219154	0	0.0754609	0.0582479	0.038906	conserved hypothetical protein
SMU_756	0	0.0981033	0.057494	0	0.0388993	conserved hypothetical protein
SMU_1945	0	0.0981033	0.057494	0	0.0388993	hypothetical protein
SMU_985	0.0219154	0.0490517	0.0610874	0.0232992	0.0388384	putative beta-glucosidase
SMU_465	0.0438308	0.0163506	0.0251536	0.0698975	0.0388081	NAD(%2B) synthetase (nitrogen-regulatory protein)
SMU_1743	0.0657462	0.0327011	0.0215602	0.0349487	0.0387391	putative acyl carrier protein
SMU_654	0	0.0327011	0.122175	0	0.038719	putative ABC transporter, ATP-binding protein MutF
SMU_1607	0	0.0654022	0.00718675	0.0815471	0.038534	putative exoribonuclease R (RNAase R)
SMU_585	0.0219154	0.0654022	0.0431205	0.0232992	0.0384343	DNA repair protein RecN
SMU_2138	0.0219154	0.0654022	0.0431205	0.0232992	0.0384343	putative replicative DNA helicase (DNA polymerase III delta prime subunit)
SMU_105	0.0438308	0.0163506	0	0.0931966	0.0383445	putative transcriptional regulator; repressor of sugar transport operon
SMU_43	0	0.0654022	0.0179669	0.0698975	0.0383166	putative site-specific DNA-methyltransferase restriction-modification protein
SMU_438c	0.0657462	0.0327011	0.0431205	0.0116496	0.0383043	putative (R)-2-hydroxyglutaryl-CoA dehydratase activator-related protein
SMU_428	0.0219154	0.0163506	0.0682741	0.0465983	0.0382846	conserved hypothetical protein
SMU_07	0.0876616	0.0654022	0	0	0.038266	putative peptidyl-tRNA hydrolase
SMU_504	0.0219154	0.130804	0	0	0.03818	putative site-specific DNA-methyltransferase
SMU_1631	0.0219154	0.130804	0	0	0.03818	putative peptidyl-prolyl cis-trans isomerase
SMU_1667	0.0219154	0.0490517	0.0467139	0.0349487	0.0381574	putative branched chain amino acid ABC transporter, permease protein
SMU_1871c	0.0438308	0.0163506	0.0107801	0.0815471	0.0381271	conserved hypothetical protein
SMU_149	0	0.130804	0.0215602	0	0.0380912	putative transposase
SMU_1577c	0	0.130804	0.0215602	0	0.0380912	conserved hypothetical protein
SMU_842	0.0219154	0.0981033	0.0323404	0	0.0380898	putative thiamine biosynthesis protein
SMU_1963c	0.0438308	0.0654022	0.0431205	0	0.0380884	putative sugar-binding periplasmic protein
SMU_668c	0.0876616	0	0.0646807	0	0.0380856	ribonucleotide reductase, large subunit
SMU_743	0.0438308	0	0.00359337	0.104846	0.0380676	conserved hypothetical protein
SMU_1687	0.0657462	0	0.086241	0	0.0379968	putative manganese-dependent inorganic pyrophosphatase
SMU_827	0.0219154	0.114454	0.00359337	0.0116496	0.0379031	putative polysaccharide ABC transporter, permease protein
SMU_1999c	0.0876616	0.0163506	0.0359337	0.0116496	0.0378989	conserved hypothetical protein
SMU_1013c	0	0.0654022	0.0395271	0.0465983	0.0378819	putative Mg2%2B/citrate transporter
SMU_355	0	0.0327011	0.0251536	0.0931966	0.0377628	putative CMP-binding factor
SMU_1179c	0	0.147155	0.00359337	0	0.0376871	putative amino acid ABC transporter, permease protein
SMU_163c	0.0219154	0.0981033	0.00718675	0.0232992	0.0376262	hypothetical protein
SMU_472	0	0.114454	0.0359337	0	0.0375969	conserved hypothetical protein; possible N6-adenine-specific DNA methylase
SMU_1295	0	0.114454	0.0359337	0	0.0375969	putative adenosine deaminase
SMU_1950	0	0.114454	0.0359337	0	0.0375969	putative pseudouridylate synthase
SMU_1415c	0.0657462	0.0654022	0.00718675	0.0116496	0.0374962	putative phosphatases involved in N-acetyl-glucosamine catabolism
SMU_2119	0.0219154	0.0327011	0.0251536	0.0698975	0.0374169	putative osmoprotectant ABC transporter; permease protein
SMU_1073	0	0.0490517	0.100614	0	0.0374165	putative formyl-tetrahydrofolate synthetase
SMU_440	0	0.0327011	0	0.116496	0.0372992	hypothetical protein
SMU_1109c	0.0876616	0.0327011	0.028747	0	0.0372774	putative integral membrane protein; possible permease
SMU_349	0.0876616	0.0163506	0.0215602	0.0232992	0.0372179	dimethyladenosine transferase
SMU_407	0	0.130804	0.0179669	0	0.0371928	conserved hypothetical protein
SMU_1941	0	0.130804	0.0179669	0	0.0371928	putative membrane lipoprotein
SMU_2160	0	0.130804	0.0179669	0	0.0371928	conserved hypothetical protein; possible transmembrane protein
SMU_535	0	0.0981033	0.0503072	0	0.0371026	putative indoleglycerol phosphate synthase
SMU_1290c	0.0438308	0.0654022	0.00359337	0.0349487	0.0369438	putative permease, chloride channel
SMU_587	0.0219154	0.0817528	0.0323404	0.0116496	0.0369145	conserved hypothetical protein
SMU_2152c	0.0219154	0	0.0790542	0.0465983	0.036892	conserved hypothetical protein
SMU_1001	0	0.147155	0	0	0.0367888	putative DNA processing Smf protein
SMU_1145c	0	0.147155	0	0	0.0367888	putative histidine kinase
SMU_1386	0.0219154	0.114454	0.0107801	0	0.0367874	putative uridine kinase
SMU_863	0.0438308	0	0.0682741	0.0349487	0.0367634	putative ABC transporter, ATP-binding protein
SMU_1171c	0	0.130804	0.00359337	0.0116496	0.0365119	conserved hypothetical protein
SMU_1603	0.0219154	0.0981033	0.0143735	0.0116496	0.0365105	putative lactoylglutathione lyase
SMU_876	0	0.0981033	0.0359337	0.0116496	0.0364217	putative MSM operon regulatory protein
SMU_1658	0	0.0981033	0.0359337	0.0116496	0.0364217	putative ammonium transporter, NrgA protein
SMU_1429	0.0438308	0.0981033	0.00359337	0	0.0363819	putative UDP-N-acetylmuramyl tripeptide synthetase MurC
SMU_1958c	0.0657462	0.0654022	0.0143735	0	0.0363805	putative PTS system, mannose-specific IIC component
SMU_404c	0	0.130804	0.0143735	0	0.0362945	hypothetical protein
SMU_2133c	0.0438308	0.0327011	0.0682741	0	0.0362015	putative membrane protein
SMU_527	0	0	0.0395271	0.104846	0.0360933	conserved hypothetical protein
SMU_399	0	0.0817528	0.0503072	0.0116496	0.0359274	conserved hypothetical protein
SMU_2035	0.0219154	0.0490517	0.0610874	0.0116496	0.035926	conserved hypothetical protein; possible bacteriocin immunity protein
SMU_938	0.0657462	0.0327011	0.0215602	0.0232992	0.0358267	putative phosphomevalonate kinase
SMU_638	0	0.114454	0.028747	0	0.0358002	putative 16S pseudouridylate synthase
SMU_48	0.0657462	0	0.0539006	0.0232992	0.0357365	putative phosphoribosylamine-glycine ligase; phosphoribosyl glycinamide synthetase (GARS)
SMU_653c	0	0.130804	0	0.0116496	0.0356135	putative ABC transporter, permease protein
SMU_834	0	0.0490517	0.0467139	0.0465983	0.035591	conserved hypothetical protein
SMU_900	0.0657462	0	0.0646807	0.0116496	0.0355191	putative dihydrodipicolinate reductase
SMU_1296	0.0219154	0.0327011	0.0754609	0.0116496	0.0354317	putative glutathione S-transferase
SMU_296	0	0.130804	0.0107801	0	0.0353961	conserved hypothetical protein
SMU_1258c	0.0219154	0.0981033	0.0215602	0	0.0353947	conserved hypothetical protein; possible restriction endonuclease
SMU_1935c	0.0219154	0.0981033	0.0215602	0	0.0353947	conserved hypothetical protein
SMU_1203	0.0219154	0.0817528	0.0143735	0.0232992	0.0353352	putative branched-chain amino acid aminotransferase IlvE
SMU_1586	0.0219154	0.0654022	0.0539006	0	0.0353046	putative threonyl-tRNA synthetase
SMU_520	0.0438308	0.0817528	0.00359337	0.0116496	0.0352066	conserved hypothetical protein
SMU_775c	0.0219154	0	0.118581	0	0.0351242	conserved hypothetical protein; possible integral membrane protein
SMU_161	0	0.114454	0.0143735	0.0116496	0.0351192	putative transcriptional regulator
SMU_1910c	0	0.114454	0.0143735	0.0116496	0.0351192	hypothetical protein
SMU_1288	0.0438308	0.0490517	0.0359337	0.0116496	0.0351164	50S ribosomal protein L19
SMU_773c	0.0657462	0.0163506	0.0467139	0.0116496	0.0351151	lysyl-tRNA synthetase
SMU_121	0.0219154	0.114454	0.00359337	0	0.0349907	putative DinF, damage-inducible protein; possible cation efflux pump (multidrug resistance protein)
SMU_1284c	0.0219154	0.114454	0.00359337	0	0.0349907	conserved hypothetical protein
SMU_1585c	0.0219154	0.114454	0.00359337	0	0.0349907	putative transcriptional regulator
SMU_603	0.0438308	0.0654022	0.00718675	0.0232992	0.0349297	putative D-Ala-D-Ala adding enzyme; UDP-N-acetylmuramoylalanyl-D-glutamyl-2,6- diaminopimelate-D-alanyl-D-alanyl ligase pentapeptide synthase
SMU_1137	0.0876616	0	0.028747	0.0232992	0.0349269	putative phosphate ABC transporter, permease protein
SMU_483	0.0219154	0.0163506	0.0431205	0.0582479	0.0349086	putative phosphoprotein phosphatase (pppL protein)
SMU_353	0.0219154	0	0.0359337	0.0815471	0.0348491	conserved hypothetical protein
SMU_709	0	0.0817528	0.057494	0	0.0348117	conserved hypothetical protein
SMU_1021	0.0219154	0	0.0934277	0.0232992	0.0346606	putative citrate lyase, alfa subunit
SMU_406c	0	0.130804	0.00718675	0	0.0344978	conserved hypothetical protein
SMU_1987	0	0.130804	0.00718675	0	0.0344978	putative ABC transporter, ATP-binding protein ComYA; late competence gene
SMU_196c	0.0219154	0.0981033	0.0179669	0	0.0344964	putative transfer protein
SMU_1802c	0.0219154	0.0981033	0.0179669	0	0.0344964	conserved hypothetical protein
SMU_1218	0	0.0327011	0.0934277	0.0116496	0.0344446	putative amidase
SMU_1471c	0	0.114454	0	0.0232992	0.0344383	conserved hypothetical protein
SMU_584	0.0876616	0.0163506	0.0215602	0.0116496	0.0343055	putative arginine repressor
SMU_97	0.0219154	0.0163506	0.0754609	0.0232992	0.0342565	CTP synthetase (UTP-ammonia lyase)
SMU_1201c	0.0876616	0.0490517	0	0	0.0341783	conserved hypothetical protein
SMU_427	0	0	0.0898343	0.0465983	0.0341082	putative copper chaperone
SMU_2008	0.0438308	0	0.057494	0.0349487	0.0340684	50S ribosomal protein L30
SMU_1325	0.0876616	0	0.0251536	0.0232992	0.0340286	putative ABC transporter, ATP-binding component
SMU_1644c	0	0.114454	0.0215602	0	0.0340035	hypothetical protein
SMU_1973	0	0.114454	0.0215602	0	0.0340035	putative glutamyl-aminopeptidase; endo-1,4-beta-glucanase
SMU_363	0.109577	0	0.0143735	0.0116496	0.0339	transcriptional regulator; glutamine synthetase repressor
SMU_1689	0.0876616	0	0.0359337	0.0116496	0.0338112	putative D-alanyl carrier protein
SMU_2071	0.131492	0	0.00359337	0	0.0337715	putative anaerobic ribonucleotide reductase activating protein
SMU_1615c	0.0657462	0.0163506	0.0179669	0.0349487	0.0337531	conserved hypothetical protein
SMU_1341c	0	0.0981033	0.0251536	0.0116496	0.0337266	putative gramicidin S synthetase
SMU_225c	0	0.130804	0.00359337	0	0.0335995	hypothetical protein
SMU_539c	0	0.130804	0.00359337	0	0.0335995	signal peptidase type IV
SMU_1453c	0.0657462	0.0327011	0.0359337	0	0.0335953	conserved hypothetical protein
SMU_1174	0.0219154	0.0163506	0.0610874	0.0349487	0.0335755	ATP-dependent DNA helicase
SMU_1942c	0.0219154	0.0817528	0.00718675	0.0232992	0.0335385	putative amino acid binding protein
SMU_950	0	0	0.122175	0.0116496	0.0334561	putative GTP-binding protein
SMU_441	0	0.0817528	0.028747	0.0232992	0.0334497	putative transcriptional regulator
SMU_1214	0.0219154	0.0163506	0.0718675	0.0232992	0.0333582	putative dihydroorotase
SMU_627	0.0219154	0	0.111395	0	0.0333275	conserved hypothetical protein
SMU_776	0	0	0.132955	0	0.0332387	conserved hypothetical protein
SMU_848	0	0	0.086241	0.0465983	0.0332098	conserved hypothetical protein
SMU_431	0.0657462	0.0490517	0.0179669	0	0.0331912	putative ABC transporter, ATP-binding protein
SMU_953c	0	0.114454	0.0179669	0	0.0331052	putative transcriptional regulator/aminotransferase
SMU_1837	0.0657462	0	0.0431205	0.0232992	0.0330415	putative DAHP synthase; phospho-2-dehydro-3-deoxyphosphoheptonate aldolase
SMU_158	0.0438308	0	0.0646807	0.0232992	0.0329527	putative cysteinyl-tRNA synthetase
SMU_1723c	0.0219154	0.0163506	0.0934277	0	0.0329234	conserved hypothetical protein
SMU_802	0.131492	0	0	0	0.0328731	conserved hypothetical protein
SMU_962	0.131492	0	0	0	0.0328731	putative dehydrogenase
SMU_1645	0.0219154	0.0327011	0.0646807	0.0116496	0.0327367	putative tellurite resistance protein
SMU_216c	0	0.130804	0	0	0.0327011	hypothetical protein
SMU_1765c	0	0.130804	0	0	0.0327011	hypothetical protein
SMU_1792c	0	0.130804	0	0	0.0327011	hypothetical protein
SMU_2106c	0	0.130804	0	0	0.0327011	hypothetical protein; putative transcriptional regulator
SMU_2126c	0	0.130804	0	0	0.0327011	putative purine-nucleoside phosphorylase
SMU_61	0.0657462	0.0327011	0.0323404	0	0.0326969	putative transcriptional regulator
SMU_403	0	0.114454	0.00359337	0.0116496	0.0324242	putative DNA-damage-inducible protein P
SMU_35	0	0.0981033	0.0179669	0.0116496	0.0319299	putative phosphoribosylglycinamide formyltransferase (GART)
SMU_1265	0.0657462	0	0.00359337	0.0582479	0.0318969	putative phosphoribosyl formimino-5-aminoimidazole carboxamide ribonucleotide isomerase
SMU_1738	0	0.0654022	0.0503072	0.0116496	0.0318398	putative biotin carboxyl carrier protein of acetyl-CoA carboxylase
SMU_1620	0.0219154	0.0327011	0.0610874	0.0116496	0.0318384	putative phosphate starvation-induced protein PhoH
SMU_456	0.0438308	0	0.0718675	0.0116496	0.031837	putative undecaprenyl-phosphate-UDP-MurNAc-pentapeptide transferase
SMU_1279c	0.0438308	0	0.0718675	0.0116496	0.031837	putative cell division protein (cell shape determining protein)
SMU_96	0.0657462	0.0163506	0.0215602	0.0232992	0.031739	putative DNA-directed RNA polymerase, delta subunit
SMU_836	0	0.0981033	0.028747	0	0.0317126	hypothetical protein
SMU_1856c	0	0.0981033	0.028747	0	0.0317126	conserved hypothetical protein
SMU_829	0.0438308	0.0327011	0.0503072	0	0.0317098	putative glycosyltransferase
SMU_813	0	0.0817528	0.0215602	0.0232992	0.031653	hypothetical protein; putative transcriptional regulator
SMU_560c	0	0	0.0682741	0.0582479	0.0316305	conserved hypothetical protein
SMU_734	0	0.0654022	0.0143735	0.0465983	0.0315935	conserved hypothetical protein; possible membrane protein
SMU_259	0.0438308	0	0.0359337	0.0465983	0.0315907	putative oligopeptide ABC transporter, ATP-binding protein OppF
SMU_1913c	0.109577	0.0163506	0	0	0.0314819	putative immunity protein, BLpL-like
SMU_469	0.0876616	0.0163506	0.0215602	0	0.0313931	putative recombination protein U
SMU_298	0.0438308	0	0.0467139	0.0349487	0.0313734	conserved hypothetical protein
SMU_1850	0	0.0817528	0.0431205	0	0.0312183	putative aminopeptidase P
SMU_822	0	0.0327011	0.0682741	0.0232992	0.0310686	DNA-dependent RNA polymerase sigma subunit; major sigma factor (sigma 70/42)
SMU_1974	0	0.0981033	0.0143735	0.0116496	0.0310316	putative pyrroline carboxylate reductase
SMU_777	0.109577	0	0.0143735	0	0.0309876	putative 3-dehydroquinate dehydratase
SMU_563	0.0219154	0.0981033	0.00359337	0	0.030903	putative ornithine carbamoyltransferase
SMU_663	0.0219154	0.0981033	0.00359337	0	0.030903	putative N-acetyl-gamma-glutamyl-phosphate reductase (N-acetyl-glutamate-gamma-semialdehyde dehydrogenase)
SMU_1292c	0	0.0654022	0.057494	0	0.0307241	conserved hypothetical protein
SMU_1294	0.0438308	0	0.0790542	0	0.0307213	putative flavodoxin
SMU_608	0.0876616	0.0163506	0.00718675	0.0116496	0.0307121	putative translation elongation and release factor
SMU_841	0	0.0327011	0.0898343	0	0.0306339	putative aminotransferase
SMU_81	0.0219154	0	0.100614	0	0.0306325	heat shock protein GrpE (HSP-70 cofactor)
SMU_1708	0	0.0327011	0.0431205	0.0465983	0.030605	putative potassium uptake system protein TrkA
SMU_207c	0.0219154	0.0654022	0	0.0349487	0.0305666	putative transposon protein
SMU_1297	0.0876616	0	0.0107801	0.0232992	0.0304352	conserved hypothetical protein
SMU_1123	0.0438308	0	0.00718675	0.0698975	0.0302288	putative deoxyribose-phosphate aldolase
SMU_2139c	0	0.0163506	0.104208	0	0.0301396	50S ribosomal protein L9
SMU_507	0	0.0981033	0.0215602	0	0.0299159	putative transcriptional regulator (DeoR family)
SMU_1032	0	0.0981033	0.0215602	0	0.0299159	putative transposon integrase; Tn916 ORF3-like
SMU_1475c	0.0219154	0.0654022	0.0323404	0	0.0299145	conserved hypothetical protein
SMU_1188	0	0	0.107801	0.0116496	0.0298627	putative signal peptidase
SMU_1843	0.0219154	0.0327011	0.0179669	0.0465983	0.0297954	sucrose-6-phosphate hydrolase
SMU_1849	0	0.0163506	0.0790542	0.0232992	0.029676	putative deoxycytidylate deaminase
SMU_1037c	0	0.0817528	0.0251536	0.0116496	0.029639	putative histidine kinase
SMU_577	0.0219154	0.0490517	0.0359337	0.0116496	0.0296376	putative histidine kinase LytS
SMU_1315c	0.0876616	0.0163506	0.0143735	0	0.0295964	putative ATP-binding protein
SMU_1227	0	0	0.0251536	0.0931966	0.0295876	putative purine nucleoside phosphorylase
SMU_1602	0.0876616	0	0.00718675	0.0232992	0.0295369	putative NAD(P)H-flavin oxidoreductase
SMU_518	0	0.114454	0.00359337	0	0.0295118	conserved hypothetical protein
SMU_1208c	0	0.114454	0.00359337	0	0.0295118	hypothetical protein
SMU_1730c	0	0.114454	0.00359337	0	0.0295118	putative acetyltransferase
SMU_1830c	0	0.114454	0.00359337	0	0.0295118	conserved hypothetical protein
SMU_1939c	0	0.114454	0.00359337	0	0.0295118	putative ABC transporter, ATP-binding protein
SMU_897	0.0219154	0.0817528	0.0143735	0	0.0295104	putative type I restriction-modification system, helicase subunits
SMU_741	0.0219154	0.0654022	0.00718675	0.0232992	0.0294509	conserved hypothetical protein
SMU_1095	0.0219154	0.0654022	0.00718675	0.0232992	0.0294509	putative choline ABC transporter, osmoprotectant binding protein
SMU_79	0	0.0981033	0.00718675	0.0116496	0.0292349	fructan hydrolase; exo-beta-D-fructosidase; FruB
SMU_226c	0	0.0817528	0	0.0349487	0.0291754	putative transposase
SMU_2092c	0	0.0654022	0.0395271	0.0116496	0.0291447	conserved hypothetical protein
SMU_1102	0.0438308	0	0.0143735	0.0582479	0.0291131	6-phospho-beta-glucosidase
SMU_2100c	0.0657462	0.0327011	0.0179669	0	0.0291036	conserved hypothetical protein
SMU_459	0.0219154	0.0327011	0.0610874	0	0.028926	putative ABC transporter, amino acid binding protein
SMU_392c	0	0.0490517	0.0431205	0.0232992	0.0288678	conserved hypothetical protein
SMU_814	0.0219154	0.0163506	0.00718675	0.0698975	0.0288375	putative MutT-like protein
SMU_1625	0.0219154	0.0817528	0	0.0116496	0.0288294	putative uridylate kinase
SMU_1786	0.0219154	0.0490517	0.0323404	0.0116496	0.0287393	putative undecaprenyl pyrophosphate synthetase
SMU_1228c	0.0438308	0.0163506	0.0431205	0.0116496	0.0287379	conserved hypothetical protein, possible amidotransferase
SMU_717	0	0	0.0682741	0.0465983	0.0287181	putative peptidoglycan branched peptide synthesis protein MurM
SMU_1304c	0.0219154	0.0163506	0.0179669	0.0582479	0.0286202	conserved hypothetical protein
SMU_371	0	0.114454	0	0	0.0286135	conserved hypothetical protein; inner membrane protein
SMU_423	0	0.114454	0	0	0.0286135	hypothetical protein
SMU_977	0	0.114454	0	0	0.0286135	putative transcriptional antiterminator LicT (fragment)
SMU_667	0.0438308	0.0490517	0.0215602	0	0.0286107	putative ribonucleotide reductase, small subunit
SMU_1570	0.0438308	0.0490517	0.0215602	0	0.0286107	putative maltose/maltodextrin ABC transporter, MalG permease
SMU_119	0.0657462	0.0163506	0.0323404	0	0.0286093	putative alcohol dehydrogenase class III
SMU_1449	0	0.0817528	0.0323404	0	0.0285233	putative fibronectin/fibrinogen-binding protein
SMU_1520	0.0438308	0.0163506	0.0539006	0	0.0285205	putative ABC transporter, glutamine binding protein
SMU_1966c	0	0.0163506	0.0970211	0	0.0283429	putative periplasmic sugar-binding protein
SMU_1779c	0	0.0981033	0.00359337	0.0116496	0.0283366	putative RNA methyltransferase
SMU_60	0	0.0654022	0.0359337	0.0116496	0.0282464	DNA alkylation repair enzyme
SMU_1833	0	0.0654022	0.0359337	0.0116496	0.0282464	putative ATP-dependent DNA helicase, RecG
SMU_707c	0	0.0490517	0.028747	0.0349487	0.0281869	putative endolysin
SMU_482	0	0.0327011	0.0682741	0.0116496	0.0281562	putative RNA-binding Sun protein; possible rRNA methylase
SMU_1222	0.0219154	0	0.0790542	0.0116496	0.0281548	putative orotidine-5%27-decarboxylase PyrF
SMU_156	0	0.0981033	0.0143735	0	0.0281192	conserved hypothetical protein
SMU_1509	0	0.0981033	0.0143735	0	0.0281192	putative transcriptional regulator
SMU_888	0.0438308	0.0163506	0.028747	0.0232992	0.0280569	UDP-galactose 4-epimerase, GalE
SMU_358	0.0438308	0	0.0682741	0	0.0280262	30S ribosomal protein S7
SMU_151	0	0.0654022	0	0.0465983	0.0280001	hypothetical protein
SMU_634	0	0.0327011	0.0323404	0.0465983	0.0279099	putative S-adenosylmethionine--tRNA ribosyltransferase-isomerase
SMU_1460	0.0219154	0	0.0431205	0.0465983	0.0279086	putative dTDP-4-keto-L-rhamnose reductase
SMU_1699c	0.0438308	0.0163506	0.0395271	0.0116496	0.0278395	conserved hypothetical protein
SMU_1828	0	0	0.0646807	0.0465983	0.0278198	conserved hypothetical protein
SMU_1397c	0.0876616	0	0	0.0232992	0.0277402	conserved hypothetical protein
SMU_1634c	0	0.0163506	0.0826476	0.0116496	0.0276619	conserved hypothetical protein
SMU_1760c	0.0219154	0.0654022	0	0.0232992	0.0276542	conserved hypothetical protein
SMU_713	0.0219154	0.0163506	0.0718675	0	0.0275334	putative cell division protein FtsW
SMU_1681c	0.0876616	0	0.0107801	0.0116496	0.0275228	conserved hypothetical protein
SMU_1542c	0.0219154	0.0163506	0.0251536	0.0465983	0.0275045	conserved hypothetical protein
SMU_177	0	0.0327011	0.0539006	0.0232992	0.0274752	hypothetical protein
SMU_278	0	0.0981033	0	0.0116496	0.0274382	hypothetical protein
SMU_684	0	0.0981033	0	0.0116496	0.0274382	hypothetical protein
SMU_1486c	0	0.0981033	0	0.0116496	0.0274382	conserved hypothetical protein
SMU_1488c	0.109577	0	0	0	0.0273943	conserved hypothetical protein
SMU_1895c	0.109577	0	0	0	0.0273943	hypothetical protein
SMU_1711	0	0	0.086241	0.0232992	0.027385	putative pseudouridylate synthase B, large subunit
SMU_1405c	0.0438308	0.0163506	0.0143735	0.0349487	0.0273759	conserved hypothetical protein
SMU_1084	0	0.0654022	0.0323404	0.0116496	0.027348	putative protoporphyrinogen oxidase
SMU_1961c	0.0876616	0	0.0215602	0	0.0273055	putative PTS system, sugar-specific enzyme IIA component
SMU_1268	0.0219154	0	0.028747	0.0582479	0.0272276	putative imidazoleglycerol-phosphate dehydratase
SMU_521	0	0.0981033	0.0107801	0	0.0272209	conserved hypothetical protein
SMU_854	0.0438308	0.0327011	0.0323404	0	0.0272181	putative pseudouridylate synthase
SMU_1229	0	0	0.0503072	0.0582479	0.0271388	putative purine nucleoside phosphorylase
SMU_1163c	0	0.0163506	0.0215602	0.0698975	0.0269521	putative ABC transporter, ATP-binding protein
SMU_31	0.0876616	0.0163506	0.00359337	0	0.0269014	hypothetical protein
SMU_1835	0	0.0490517	0.0467139	0.0116496	0.0268538	putative acyl carrier protein synthase; AcpS
SMU_1489	0	0.0817528	0.0251536	0	0.0267266	conserved hypothetical protein, LacX
SMU_2046c	0	0.0490517	0.057494	0	0.0266364	conserved hypothetical protein
SMU_325	0	0.0327011	0.00359337	0.0698975	0.026548	putative dUTPase
SMU_1764c	0	0.0327011	0.00359337	0.0698975	0.026548	conserved hypothetical protein
SMU_1716c	0.0657462	0	0.028747	0.0116496	0.0265357	conserved hypothetical protein
SMU_1241	0.0438308	0	0.0503072	0.0116496	0.0264469	putative excinuclease ABC (subunit C)
SMU_1105c	0	0.0981033	0.00718675	0	0.0263225	putative phosphoglycerate mutase-like protein
SMU_1126	0	0.0981033	0.00718675	0	0.0263225	putative pantothenate kinase
SMU_166	0.0219154	0.0654022	0.0179669	0	0.0263211	hypothetical protein
SMU_1216c	0.0657462	0	0.0395271	0	0.0263183	putative amino acid ABC transporter, permease protein
SMU_580	0	0.0163506	0.0539006	0.0349487	0.0263	putative exodeoxyribonuclease VII, large subunit
SMU_246	0	0	0.0934277	0.0116496	0.0262693	putative glycosyl transferase N-acetylglucosaminyltransferase), RgpG
SMU_1054	0	0.0654022	0.0395271	0	0.0262323	putative glutamine amidotransferase
SMU_865	0.0438308	0	0.0610874	0	0.0262295	30S ribosomal protein S16
SMU_2088	0.0219154	0.0163506	0.0431205	0.0232992	0.0261714	putative Holliday junction DNA helicase RuvA
SMU_1225	0	0.0327011	0.0718675	0	0.0261421	putative transcriptional regulator
SMU_243	0.0219154	0	0.0826476	0	0.0261408	conserved hypothetical protein
SMU_2002	0.0219154	0	0.0826476	0	0.0261408	30S ribosomal protein S11
SMU_1768c	0	0.0654022	0.00359337	0.0349487	0.0259861	hypothetical protein
SMU_1798c	0	0.0490517	0.0431205	0.0116496	0.0259554	conserved hypothetical protein
SMU_38c	0.0219154	0.0817528	0	0	0.025917	putative transcriptional regulator
SMU_435	0.0219154	0.0817528	0	0	0.025917	putative N-acetylglucosamine-6-phosphate deacetylase
SMU_891	0.0219154	0.0817528	0	0	0.025917	type I restriction-modification system DNA methylase
SMU_2050c	0	0.0163506	0.028747	0.0582479	0.0258364	putative methyltransferase
SMU_1125c	0	0.0817528	0.0215602	0	0.0258283	conserved hypothetical protein
SMU_1805	0	0.0817528	0.0215602	0	0.0258283	putative transcriptional regulator
SMU_1556	0.0219154	0.0490517	0.0323404	0	0.0258269	putative methionine aminopeptidase A
SMU_1490	0.0438308	0.0163506	0.0431205	0	0.0258255	6-phospho-beta-galactosidase
SMU_416	0	0	0.0682741	0.0349487	0.0258057	conserved hypothetical protein
SMU_490	0	0	0.0215602	0.0815471	0.0257768	putative pyruvate formate-lyase activating enzyme
SMU_1072c	0	0.0654022	0.0143735	0.0232992	0.0257687	putative acetyltransferase
SMU_942	0	0.0327011	0.0467139	0.0232992	0.0256785	putative hydroxymethylglutaryl-CoA reductase
SMU_1437	0	0.0163506	0.0395271	0.0465983	0.025619	putative UDP-N-acetylglucosamine 2-epimerase
SMU_1589c	0	0	0.0790542	0.0232992	0.0255883	putative hexosyltransferase
SMU_2158c	0	0.0654022	0.0251536	0.0116496	0.0255514	putative tryptophanyl-tRNA synthetase
SMU_1788c	0.0219154	0	0.0682741	0.0116496	0.0254598	putative bacterocin transport accessory protein, Bta
SMU_885	0	0.0981033	0.00359337	0	0.0254242	galactose operon repressor GalR
SMU_1273	0	0.0981033	0.00359337	0	0.0254242	putative histidinol-phosphate aminotransferase
SMU_1477	0	0.0981033	0.00359337	0	0.0254242	putative tRNA isopentenylpyrophosphate transferase
SMU_1807c	0	0.0981033	0.00359337	0	0.0254242	putative integral membrane protein, possible permease
SMU_989	0.0657462	0	0.0359337	0	0.02542	aspartate-semialdehyde dehydrogenase
SMU_1039c	0	0	0.0431205	0.0582479	0.0253421	putative lipopolysaccharide glycosyltransferase
SMU_1635	0	0.0490517	0.0395271	0.0116496	0.0250571	putative UDP-N-acetylglucosamine pyrophosphorylase
SMU_133c	0	0.0817528	0.0179669	0	0.0249299	putative MDR permease; transmembrane efflux protein
SMU_1243	0	0.0817528	0.0179669	0	0.0249299	putative low temperature requirement A protein
SMU_1662	0.0219154	0.0490517	0.028747	0	0.0249285	putative DNA polymerase III, delta subunit
SMU_757	0.0219154	0	0.00718675	0.0698975	0.0247499	hypothetical protein
SMU_1158c	0.0219154	0	0.00718675	0.0698975	0.0247499	conserved hypothetical protein
SMU_1003	0	0.0163506	0.0826476	0	0.0247495	putative glucose-inhibited division protein
SMU_384	0.0219154	0.0654022	0	0.0116496	0.0247418	hypothetical protein
SMU_1431c	0.0219154	0.0654022	0	0.0116496	0.0247418	putative ABC transporter, ATP-binding protein
SMU_970	0.0438308	0.0163506	0.00359337	0.0349487	0.0246809	putative dihydroneopterin aldolase
SMU_1960c	0.0657462	0.0327011	0	0	0.0246118	putative PTS system, mannose-specific IIB component
SMU_341	0.0219154	0	0.0646807	0.0116496	0.0245614	putative deoxyribonuclease
SMU_12	0.0219154	0	0.0179669	0.0582479	0.0245325	conserved hypothetical protein
SMU_514	0	0.0981033	0	0	0.0245258	putative transcriptional regulator
SMU_1370c	0	0.0981033	0	0	0.0245258	putative transposase, IS150-like
SMU_1650	0	0.0981033	0	0	0.0245258	putative endonuclease III (DNA repair)
SMU_1862	0	0.0981033	0	0	0.0245258	hypothetical protein
SMU_1977c	0	0.0981033	0	0	0.0245258	putative transcriptional regulator
SMU_695	0.0438308	0.0327011	0.0215602	0	0.024523	conserved hypothetical protein
SMU_1800c	0.0219154	0.0490517	0.00359337	0.0232992	0.0244649	conserved hypothetical protein
SMU_1081c	0	0.0654022	0.0323404	0	0.0244356	conserved hypothetical protein
SMU_2044	0	0.0654022	0.0323404	0	0.0244356	putative stringent response protein, ppGpp synthetase
SMU_2134	0	0.0654022	0.0323404	0	0.0244356	putative transcriptional regulator
SMU_2141	0	0.0327011	0.0646807	0	0.0243455	glucose inhibited division protein-like protein GidA
SMU_145	0.0657462	0.0163506	0.00359337	0.0116496	0.0243349	conserved hypothetical protein
SMU_1445c	0	0	0.0970211	0	0.0242553	putative ABC transporter, ATP-binding protein
SMU_2117	0.0438308	0.0163506	0.0251536	0.0116496	0.0242461	putative osmoprotectant ABC transporter; permease protein
SMU_801	0	0	0.0503072	0.0465983	0.0242264	putative GTP-binding protein
SMU_501	0	0.0817528	0.0143735	0	0.0240316	hypothetical protein
SMU_1363c	0	0.0817528	0.0143735	0	0.0240316	putative transposase
SMU_871	0.0438308	0.0163506	0.0359337	0	0.0240288	putative fructose-1-phosphate kinase
SMU_234	0.0438308	0	0.028747	0.0232992	0.0239692	threonine dehydratase
SMU_419	0	0	0.0251536	0.0698975	0.0237628	conserved hypothetical protein
SMU_803c	0	0.0654022	0.0179669	0.0116496	0.0237547	putative ABC transporter, ATP-binding protein
SMU_1398	0.0876616	0	0.00718675	0	0.0237121	putative transcriptional regulator
SMU_1680c	0.0219154	0	0.0143735	0.0582479	0.0236342	hypothetical protein
SMU_136c	0.0219154	0.0654022	0.00718675	0	0.0236261	putative transcriptional regulator
SMU_1455	0	0	0.0826476	0.0116496	0.0235743	mutator protein, pyrophosphohydrolase
SMU_301	0	0.0654022	0.028747	0	0.0235373	conserved hypothetical protein
SMU_320	0	0.0654022	0.028747	0	0.0235373	putative 5-formyltetrahydrofolate cyclo-ligase
SMU_679	0	0.0654022	0.028747	0	0.0235373	putative oxidoreductase, aldo/keto reductase family
SMU_1493	0	0.0654022	0.028747	0	0.0235373	tagatose-1,6-bisphosphate aldolase
SMU_2030	0	0.0654022	0.028747	0	0.0235373	putative transcriptional regulator CtsR
SMU_2093	0	0.0654022	0.028747	0	0.0235373	putative transcriptional regulator of arginine metabolism
SMU_2097	0	0.0654022	0.028747	0	0.0235373	hypothetical protein
SMU_1474c	0.0219154	0.0327011	0.0395271	0	0.0235359	conserved hypothetical protein
SMU_2166	0.0438308	0	0.0503072	0	0.0235345	Name=AEN80446.1
SMU_1593c	0.0657462	0.0163506	0	0.0116496	0.0234366	putative CDP-diglyceride synthetase
SMU_2054c	0	0.0817528	0	0.0116496	0.0233506	conserved hypothetical protein
SMU_2161c	0	0.0817528	0	0.0116496	0.0233506	conserved hypothetical protein
SMU_549	0.0657462	0.0163506	0.0107801	0	0.0232192	putative MurG; undecaprenyl-PP-MurNAc-pentapeptide-UDPGlcNAc GlcNAc transferase
SMU_1447c	0	0.0163506	0.0646807	0.0116496	0.0231702	conserved hypothetical protein
SMU_719c	0	0.0817528	0.0107801	0	0.0231332	conserved hypothetical protein
SMU_1709	0	0	0.057494	0.0349487	0.0231107	putative potassium uptake protein TrkH
SMU_1237c	0.0219154	0.0163506	0.0539006	0	0.0230416	hypothetical protein
SMU_635	0.0219154	0	0.0467139	0.0232992	0.0229821	conserved hypothetical protein
SMU_1324	0	0.0163506	0.0754609	0	0.0229529	putative cell-division protein FtsX
SMU_1557c	0	0.0163506	0.0754609	0	0.0229529	conserved hypothetical protein
SMU_636	0	0.0654022	0.0143735	0.0116496	0.0228563	putative N-acetylglucosamine-6-phosphate isomerase
SMU_974	0	0.0654022	0.0143735	0.0116496	0.0228563	putative spermidine/putrescine ABC transporter, permease protein
SMU_09	0.0219154	0.0327011	0.0251536	0.0116496	0.0228549	conserved hypothetical protein
SMU_1404c	0.0219154	0.0327011	0.0251536	0.0116496	0.0228549	conserved hypothetical protein
SMU_778	0.0438308	0	0.0359337	0.0116496	0.0228535	putative shikimate 5-dehydrogenase
SMU_932	0	0.0327011	0	0.0582479	0.0227373	hypothetical protein
SMU_29	0.0219154	0.0654022	0.00359337	0	0.0227278	putative phosphoribosylaminoimidazole-succinocarboxamide synthase SAICAR synthetase
SMU_132	0.0219154	0.0654022	0.00359337	0	0.0227278	putative hippurate amidohydrolase
SMU_382c	0.0219154	0.0654022	0.00359337	0	0.0227278	putative oxidoreductase
SMU_555	0	0	0.0790542	0.0116496	0.022676	conserved hypothetical protein
SMU_303	0	0	0.0323404	0.0582479	0.0226471	conserved hypothetical protein
SMU_20	0	0.0654022	0.0251536	0	0.022639	putative cell shape-determining protein MreC
SMU_592c	0	0.0654022	0.0251536	0	0.022639	putative transcriptional regulator
SMU_823	0	0.0654022	0.0251536	0	0.022639	conserved hypothetical protein
SMU_1017	0	0.0654022	0.0251536	0	0.022639	putative oxaloacetate decarboxylase, sodium ion pump subunit
SMU_1927	0	0.0654022	0.0251536	0	0.022639	putative ABC transporter, ATP-binding protein
SMU_550	0.0219154	0.0163506	0.028747	0.0232992	0.022578	putative cell division protein FtsQ (DivIB)
SMU_1713c	0.0219154	0.0163506	0.028747	0.0232992	0.022578	conserved hypothetical protein
SMU_1007	0.0219154	0	0.0682741	0	0.0225474	putative ABC transporter, permease protein
SMU_1673	0	0.0163506	0.00359337	0.0698975	0.0224604	uracil phosphoribosyltransferase
SMU_645	0.0219154	0.0490517	0.00718675	0.0116496	0.0224509	putative oligopeptidase
SMU_1085	0.0438308	0.0163506	0.0179669	0.0116496	0.0224495	putative peptide chain release factor 1
SMU_1517	0.0219154	0.0327011	0	0.0349487	0.0223913	putative response regulator CovR; VicR-like protein
SMU_1080c	0	0.0490517	0.028747	0.0116496	0.0223621	conserved hypothetical protein; possible transposon-related protein
SMU_598	0.0219154	0	0.0323404	0.0349487	0.0223011	putative recombination protein RecM
SMU_1459c	0.0219154	0	0.0323404	0.0349487	0.0223011	hypothetical protein
SMU_1164c	0	0.0654022	0	0.0232992	0.0221753	putative ABC transporter, ATP-binding protein
SMU_322c	0.0219154	0.0163506	0.0503072	0	0.0221433	glucose-1-phosphate uridylyltransferase
SMU_1131c	0	0.0163506	0.0718675	0	0.0220545	hypothetical protein
SMU_1873	0	0.0163506	0.0718675	0	0.0220545	putative ribonuclease
SMU_2135c	0	0	0.0179669	0.0698975	0.0219661	30S ribosomal protein S4
SMU_1250c	0.0876616	0	0	0	0.0219154	hypothetical protein
SMU_1896c	0.0876616	0	0	0	0.0219154	hypothetical protein
SMU_1947	0.0876616	0	0	0	0.0219154	putative transcription antitermination factor
SMU_328	0	0.0327011	0.0431205	0.0116496	0.0218678	putative carbonic anhydrase
SMU_265	0.0219154	0.0654022	0	0	0.0218294	putative carbamate kinase
SMU_1161c	0.0219154	0.0654022	0	0	0.0218294	hypothetical protein
SMU_1505c	0.0219154	0.0654022	0	0	0.0218294	hypothetical protein
SMU_1172c	0	0	0.028747	0.0582479	0.0217487	conserved hypothetical protein
SMU_751	0	0.0654022	0.0215602	0	0.0217406	conserved hypothetical protein; possible transcriptional accessory protein
SMU_1522	0	0.0654022	0.0215602	0	0.0217406	putative amino acid ABC transporter, integral membrane protein
SMU_418	0.0438308	0	0.0431205	0	0.0217378	putative transcription factor NusA
SMU_329	0.0219154	0	0.0646807	0	0.021649	conserved hypothetical protein
SMU_692	0.0219154	0	0.0646807	0	0.021649	hypothetical protein
SMU_706c	0.0219154	0	0.0646807	0	0.021649	conserved hypothetical protein
SMU_992	0.0219154	0	0.0646807	0	0.021649	hypothetical protein
SMU_2078c	0.0219154	0	0.0179669	0.0465983	0.0216201	conserved hypothetical protein
SMU_536	0	0.0490517	0.0251536	0.0116496	0.0214637	putative phosphoribosyl anthranilate isomerase
SMU_561c	0.0219154	0.0163506	0.0359337	0.0116496	0.0214623	putative hydrolase (MutT family)
SMU_739c	0	0.0817528	0.00359337	0	0.0213365	hypothetical protein
SMU_1230c	0.0219154	0.0490517	0.0143735	0	0.0213351	conserved hypothetical protein
SMU_1996	0	0	0.00359337	0.0815471	0.0212851	putative isopentenyl monophosphate kinase
SMU_408	0.0219154	0.0163506	0.0467139	0	0.021245	putative permease
SMU_832	0.0219154	0.0163506	0.0467139	0	0.021245	hypothetical protein
SMU_1217c	0	0.0163506	0.0682741	0	0.0211562	putative ABC transporter, amino acid binding protein
SMU_826	0	0.0654022	0.00718675	0.0116496	0.0210596	rhamnosyltransferase
SMU_2129c	0	0	0.0251536	0.0582479	0.0208504	conserved hypothetical protein
SMU_346	0	0.0654022	0.0179669	0	0.0208423	putative NADH dehydrogenase; NAD(P)H nitroreductase
SMU_370	0	0.0654022	0.0179669	0	0.0208423	putative ABC transporter, ATP-binding protein
SMU_1272	0	0.0654022	0.0179669	0	0.0208423	putative histidyl-tRNA synthetase
SMU_14	0.0438308	0	0.0395271	0	0.0208395	putative hypoxanthine-guanine phosphoribosyltransferase
SMU_414	0	0.0327011	0.0503072	0	0.0207521	putative ABC transporter, permease protein
SMU_1727	0	0.0163506	0.0539006	0.0116496	0.0204752	putative inner membrane protein
SMU_159	0	0.0817528	0	0	0.0204382	conserved hypothetical protein
SMU_348	0	0.0817528	0	0	0.0204382	putative histidine triad (HIT) hydrolase
SMU_372	0	0.0817528	0	0	0.0204382	hypothetical protein
SMU_602	0	0.0817528	0	0	0.0204382	putative sodium-dependent transporter
SMU_651c	0	0.0817528	0	0	0.0204382	putative ABC transporter, substrate-binding protein
SMU_1816c	0	0.0817528	0	0	0.0204382	putative maturase-related protein
SMU_747c	0	0	0.0467139	0.0349487	0.0204157	conserved hypothetical protein; putative permease
SMU_1600	0	0	0	0.0815471	0.0203868	putative PTS system, cellobiose-specific IIB component
SMU_64	0.0219154	0	0.0359337	0.0232992	0.0202871	Holliday junction DNA helicase RuvB
SMU_1510	0	0.0163506	0.0646807	0	0.0202578	putative phenylalanyl-tRNA synthetase (beta subunit)
SMU_1266	0	0.0654022	0.00359337	0.0116496	0.0201613	putative glutamine amidotransferase HisH
SMU_1647c	0	0.0654022	0.00359337	0.0116496	0.0201613	putative transcriptional regulator
SMU_1898	0.0219154	0.0163506	0.00718675	0.0349487	0.0201004	putative ABC transporter, ATP-binding and permease protein
SMU_1812	0	0.0327011	0.0359337	0.0116496	0.0200711	putative transposase, ISSmu2
SMU_646	0.0219154	0	0.0467139	0.0116496	0.0200697	putative phosphatase
SMU_1614	0.0219154	0	0	0.0582479	0.0200408	putative formamidopyrimidine-DNA glycosylase
SMU_464	0.0657462	0	0.0143735	0	0.0200299	putative nicotinate phosphoribosyltransferase
SMU_934	0	0.0654022	0.0143735	0	0.0199439	putative amino acid ABC transporter, permease protein
SMU_1286c	0	0.0654022	0.0143735	0	0.0199439	putative permease; multidrug efflux protein
SMU_1351	0	0.0654022	0.0143735	0	0.0199439	putative transposase fragment
SMU_1724c	0	0.0654022	0.0143735	0	0.0199439	putative rRNA methylase
SMU_728	0	0	0.0323404	0.0465983	0.0197347	putative oxidoreductase
SMU_1236c	0	0.0163506	0.0503072	0.0116496	0.0195768	conserved hypothetical protein
SMU_1377c	0	0.0163506	0.00359337	0.0582479	0.019548	conserved hypothetical protein
SMU_1238c	0	0	0.0431205	0.0349487	0.0195173	conserved hypothetical protein
SMU_13	0.0219154	0.0163506	0.0395271	0	0.0194483	putative cell-cycle protein
SMU_742	0.0219154	0.0163506	0.0395271	0	0.0194483	conserved hypothetical protein
SMU_1249c	0.0219154	0.0163506	0.0395271	0	0.0194483	hypothetical protein
SMU_114	0	0.0654022	0	0.0116496	0.019263	putative PTS system, fructose-specific IIBC component
SMU_331	0	0.0654022	0	0.0116496	0.019263	putative transcriptional regulator
SMU_1052	0	0.0654022	0	0.0116496	0.019263	conserved hypothetical protein
SMU_1219c	0	0.0654022	0	0.0116496	0.019263	conserved hypothetical protein
SMU_1246c	0	0.0654022	0	0.0116496	0.019263	putative transcriptional regulator
SMU_2113c	0	0.0654022	0	0.0116496	0.019263	conserved hypothetical protein
SMU_1321c	0.0219154	0.0163506	0.00359337	0.0349487	0.019202	conserved hypothetical protein
SMU_1820c	0	0.0327011	0.0323404	0.0116496	0.0191728	putative glutamyl-tRNA(Gln) amidotransferase A subunit
SMU_238c	0.0438308	0.0327011	0	0	0.019133	putative ABC transporter, ATP-binding protein
SMU_640c	0	0.0654022	0.0107801	0	0.0190456	putative transcriptional regulator (GntR family)
SMU_506	0.0219154	0.0327011	0.0215602	0	0.0190442	putative type II restriction endonuclease
SMU_517	0.0438308	0	0.0323404	0	0.0190428	putative phosphopantetheine adenylyltransferase; lipopolysaccharide core biosynthesis protein
SMU_1611c	0	0.0490517	0.00359337	0.0232992	0.0189861	putative permease; possible multi-drug resistance efflux pump
SMU_2069	0	0.0327011	0.0431205	0	0.0189554	putative integral membrane protein
SMU_424	0.0219154	0	0.0539006	0	0.018954	negative transcriptional regulator, CopY
SMU_1022	0.0219154	0	0.00718675	0.0465983	0.0189251	conserved hypothetical protein, CitG-like protein
SMU_720	0.0219154	0.0163506	0.0251536	0.0116496	0.0187673	conserved hypothetical protein; possible Na%2B/solute symporter
SMU_305	0	0.0327011	0.00718675	0.0349487	0.0187092	hypothetical protein
SMU_770c	0.0219154	0	0.0179669	0.0349487	0.0187078	putative manganese transporter
SMU_1555c	0.0219154	0.0163506	0.0359337	0	0.0185499	conserved hypothetical protein
SMU_847c	0	0.0163506	0.057494	0	0.0184611	hypothetical protein
SMU_1344c	0	0.0163506	0.057494	0	0.0184611	putative malonyl-CoA acyl-carrier-protein transacylase
SMU_1050	0.0219154	0	0.0395271	0.0116496	0.018273	putative phosphoribosylpyrophosphate synthetase, PRPP synthetase
SMU_417	0	0	0.0610874	0.0116496	0.0181842	conserved hypothetical protein
SMU_1224	0	0	0.0610874	0.0116496	0.0181842	putative dihydroorotate dehydrogenase, electron transfer subunit
SMU_386	0	0.0654022	0.00718675	0	0.0181472	putative ribosomal-protein-alanine acetyltransferase
SMU_735	0.0219154	0.0327011	0.0179669	0	0.0181458	hypothetical protein
SMU_1151c	0.0438308	0	0.028747	0	0.0181445	conserved hypothetical protein
SMU_1165c	0	0.0490517	0	0.0232992	0.0180877	putative transcription regulator
SMU_697	0	0.0163506	0.0323404	0.0232992	0.0179975	putative translation initiation factor IF3
SMU_2142	0	0	0.0718675	0	0.0179669	putative sugar-phosphate isomerase
SMU_1185	0.0438308	0.0163506	0	0.0116496	0.0179577	PTS system, mannitol-specific enzyme IIBC component
SMU_1937	0	0	0.0251536	0.0465983	0.017938	putative carbon-nitrogen hydrolase
SMU_905	0.0219154	0.0163506	0.0215602	0.0116496	0.0178689	putative ABC transporter, ATP-binding protein
SMU_1040c	0.0219154	0	0.0143735	0.0349487	0.0178094	putative oxidoreductase, short-chain dehydrogenase/reductase
SMU_1196c	0.0219154	0.0490517	0	0	0.0177418	conserved hypothetical protein
SMU_1560	0.0219154	0.0490517	0	0	0.0177418	conserved hypothetical protein; possible membrane protein
SMU_367	0	0.0490517	0.0215602	0	0.017653	hypothetical protein
SMU_1714c	0	0.0490517	0.0215602	0	0.017653	hypothetical protein
SMU_1917	0.0219154	0.0163506	0.0323404	0	0.0176516	putative response regulator of the competence regulon, ComE; response regulator of sakacin A production
SMU_1735	0.0219154	0	0.0251536	0.0232992	0.017592	putative acetyl-CoA carboxylase beta subunit
SMU_65	0	0.0163506	0.0539006	0	0.0175628	putative protein tyrosine-phosphatase
SMU_1184c	0	0	0.0467139	0.0232992	0.0175033	putative transcriptional regulator, antiterminator
SMU_1086	0.0219154	0.0327011	0.00359337	0.0116496	0.0174649	putative thymidine kinase
SMU_856	0.0438308	0	0.0143735	0.0116496	0.0174635	putative pyrimidine operon regulatory protein
SMU_311	0	0.0327011	0.0251536	0.0116496	0.0173761	PTS system, sorbitol (glucitol) phosphotransferase enzyme IIC2
SMU_817	0.0219154	0	0.0359337	0.0116496	0.0173747	putative amino acid transporter, amino acid-binding protein
SMU_975	0.0219154	0	0.0359337	0.0116496	0.0173747	putative spermidine/putrescine ABC transporter, permease protein
SMU_489	0	0	0.057494	0.0116496	0.0172859	putative polyribonucleotide nucleotidyltransferase (general stress protein 13)
SMU_160	0	0.0654022	0.00359337	0	0.0172489	conserved hypothetical protein; possible metallopeptidase
SMU_1034c	0	0.0654022	0.00359337	0	0.0172489	putative integrase/recombinase; XerC-like
SMU_567	0.0219154	0.0327011	0.0143735	0	0.0172475	putative glutamine ABC transporter, permease component
SMU_662	0.0219154	0.0327011	0.0143735	0	0.0172475	conserved hypothetical protein; possible membrane protein
SMU_1064c	0.0438308	0	0.0251536	0	0.0172461	putative transcriptional regulator (GntR family)
SMU_326	0.0219154	0	0	0.0465983	0.0171284	conserved hypothetical protein
SMU_621c	0	0.0163506	0.028747	0.0232992	0.0170992	conserved hypothetical protein
SMU_878	0	0.0163506	0.028747	0.0232992	0.0170992	multiple sugar-binding ABC transporter, sugar-binding protein precursor MsmE
SMU_1609c	0	0	0.0682741	0	0.0170685	putative membrane protein involved in protein secretion, SecG
SMU_1387	0.0438308	0.0163506	0.00718675	0	0.016842	putative oxidoreductase
SMU_66	0.0219154	0	0.0215602	0.0232992	0.0166937	conserved hypothetical protein
SMU_181	0.0219154	0	0.0215602	0.0232992	0.0166937	putative mevalonate kinase
SMU_737	0	0.0163506	0.0503072	0	0.0166644	conserved hypothetical protein
SMU_1352	0	0.0163506	0.00359337	0.0465983	0.0166356	putative transposase
SMU_804	0.0219154	0.0327011	0	0.0116496	0.0165665	hypothetical protein
SMU_1666	0.0219154	0	0.0323404	0.0116496	0.0164763	putative branched chain amino acid ABC transporter, ATP-binding protein
SMU_1240c	0.0657462	0	0	0	0.0164366	putative nitroreductase
SMU_939	0	0	0.0539006	0.0116496	0.0163875	putative dehydrogenase (FMN-dependent family protein)
SMU_2075c	0	0	0.0539006	0.0116496	0.0163875	conserved hypothetical protein
SMU_47	0	0.0654022	0	0	0.0163506	hypothetical protein
SMU_56	0	0.0654022	0	0	0.0163506	conserved hypothetical protein
SMU_626	0	0.0654022	0	0	0.0163506	putative competence protein
SMU_807	0	0.0654022	0	0	0.0163506	putative membrane protein
SMU_936	0	0.0654022	0	0	0.0163506	putative amino acid ABC transporter, ATP-binding protein
SMU_1070c	0	0.0654022	0	0	0.0163506	conserved hypothetical protein
SMU_1334	0	0.0654022	0	0	0.0163506	putative phosphopantetheinyl transferase
SMU_1375c	0	0.0654022	0	0	0.0163506	hypothetical protein
SMU_1378	0	0.0654022	0	0	0.0163506	hypothetical protein
SMU_1410	0	0.0654022	0	0	0.0163506	putative reductase
SMU_1495	0	0.0654022	0	0	0.0163506	galactose-6-phosphate isomerase, subunit LacB
SMU_1619c	0	0.0654022	0	0	0.0163506	conserved hypothetical protein
SMU_1706	0	0.0654022	0	0	0.0163506	conserved hypothetical protein
SMU_753	0.0438308	0	0.0215602	0	0.0163478	conserved hypothetical protein
SMU_1780	0.0438308	0	0.0215602	0	0.0163478	conserved hypothetical protein
SMU_413	0	0.0327011	0.0323404	0	0.0162604	putative ABC transporter, ATP-binding protein
SMU_515	0	0.0327011	0.0323404	0	0.0162604	putative 67 kDa myosin-crossreactive streptococcal antigen
SMU_731	0	0.0327011	0.0323404	0	0.0162604	putative ABC transporter, ATP-binding protein
SMU_1367c	0	0.0327011	0.0323404	0	0.0162604	conserved hypothetical protein
SMU_84	0.0219154	0	0.0431205	0	0.016259	putative tRNA pseudouridine synthase A
SMU_1940c	0.0219154	0	0.00718675	0.0349487	0.0160127	putative peptidase, AtmC; ArgE/DapE/Acy1 family protein
SMU_2079c	0.0219154	0	0.00718675	0.0349487	0.0160127	conserved hypothetical protein
SMU_606	0	0.0163506	0.0359337	0.0116496	0.0159835	hypothetical protein
SMU_691	0	0.0163506	0.0359337	0.0116496	0.0159835	putative tripeptidase (peptidase T)
SMU_576	0	0.0490517	0.0143735	0	0.0158563	putative response regulator LytR
SMU_607	0	0.0490517	0.0143735	0	0.0158563	conserved hypothetical protein
SMU_839	0	0.0490517	0.0143735	0	0.0158563	putative folyl-polyglutamate synthetase
SMU_1674	0	0.0490517	0.0143735	0	0.0158563	putative aminotransferase; probable beta-cystathionase
SMU_1823	0.0219154	0	0.0179669	0.0232992	0.0157954	putative pyrazinamidase/nicotinamidase
SMU_242c	0	0.0163506	0.0467139	0	0.0157661	putative amino acid ABC transporter, permease protein, glutamine transport system
SMU_1719c	0.0438308	0	0.00718675	0.0116496	0.0156668	conserved hypothetical protein
SMU_1428c	0.0219154	0	0.028747	0.0116496	0.015578	conserved hypothetical protein
SMU_1450	0	0	0.0503072	0.0116496	0.0154892	putative amino acid permease
SMU_1618	0.0438308	0	0.0179669	0	0.0154494	diacylglycerol kinase
SMU_1774c	0.0219154	0.0163506	0	0.0232992	0.0153913	conserved hypothetical protein
SMU_1467	0.0219154	0	0.0395271	0	0.0153606	putative adenine phosphoribosyltransferase
SMU_422	0	0	0.0610874	0	0.0152718	ribosome binding factor A
SMU_690	0	0	0.0610874	0	0.0152718	hypothetical protein
SMU_1463c	0	0.0490517	0.0107801	0	0.0149579	conserved hypothetical protein
SMU_1919	0	0.0490517	0.0107801	0	0.0149579	conserved hypothetical protein
SMU_1922	0.0219154	0.0163506	0.0215602	0	0.0149566	putative chromosome replication protein
SMU_1118c	0	0.0327011	0.00359337	0.0232992	0.0148984	putative ABC sugar transporter, permease protein
SMU_624	0.0219154	0	0.0143735	0.0232992	0.014897	putative 1-acylglycerol-3-phosphate O-acyltransferase
SMU_630	0	0.0163506	0.0431205	0	0.0148678	hypothetical protein
SMU_582	0	0	0.0359337	0.0232992	0.0148082	putative farnesyl diphosphate synthase
SMU_1417c	0.0219154	0	0.0251536	0.0116496	0.0146797	putative oleoyl-acyl carrier protein thioesterase
SMU_2149c	0.0219154	0	0.0251536	0.0116496	0.0146797	putative ABC transporter, ATP-binding protein; possible cobalt transport system
SMU_928	0	0	0.0467139	0.0116496	0.0145909	putative histidine kinase
SMU_50	0	0	0	0.0582479	0.014562	putative phosphoribosylaminoimidazole carboxylase, catalytic subunit
SMU_1597c	0	0	0	0.0582479	0.014562	conserved hypothetical protein
SMU_281	0.0219154	0.0327011	0.00359337	0	0.0145525	hypothetical protein
SMU_1995c	0.0219154	0.0327011	0.00359337	0	0.0145525	putative transcriptional regulator
SMU_703c	0.0438308	0	0.0143735	0	0.0145511	conserved hypothetical protein; possible membrane protein
SMU_1047c	0.0438308	0	0.0143735	0	0.0145511	hypothetical protein
SMU_75	0	0.0327011	0.0251536	0	0.0144637	putative D-alanyl-D-alanine carboxypeptidase
SMU_793	0	0.0327011	0.0251536	0	0.0144637	conserved hypothetical protein
SMU_16	0	0.0163506	0.028747	0.0116496	0.0141868	putative amino acid permease
SMU_957	0.0219154	0	0.0107801	0.0232992	0.0139987	50S ribosomal protein L10
SMU_1067c	0	0.0163506	0.0395271	0	0.0139694	putative ABC transporter, permease protein
SMU_1087	0	0.0163506	0.0395271	0	0.0139694	putative 4-oxalocrotonate tautomerase
SMU_855	0.0219154	0	0.0215602	0.0116496	0.0137813	conserved hypothetical protein
SMU_1712c	0.0219154	0	0.0215602	0.0116496	0.0137813	conserved hypothetical protein
SMU_1547c	0	0	0.0431205	0.0116496	0.0136925	putative response regulator
SMU_2146c	0	0	0.0431205	0.0116496	0.0136925	hypothetical protein
SMU_2154c	0	0	0.0431205	0.0116496	0.0136925	putative peptidase
SMU_2027	0.0219154	0.0327011	0	0	0.0136541	putative transcriptional regulator
SMU_471	0.0219154	0	0.0323404	0	0.0135639	conserved hypothetical protein
SMU_543	0.0219154	0	0.0323404	0	0.0135639	conserved hypothetical protein
SMU_929c	0.0219154	0	0.0323404	0	0.0135639	conserved hypothetical protein
SMU_2023c	0.0219154	0	0.0323404	0	0.0135639	30S ribosomal protein S19
SMU_304	0	0.0163506	0.0143735	0.0232992	0.0135058	putative deaminase
SMU_874	0	0.0163506	0.0143735	0.0232992	0.0135058	conserved hypothetical protein; putative reductase
SMU_1651	0	0.0163506	0.0143735	0.0232992	0.0135058	putative arsenate reductase
SMU_698	0	0	0.0539006	0	0.0134752	50S ribosomal protein L35
SMU_2024c	0	0	0.0539006	0	0.0134752	50S ribosomal protein L4
SMU_1381	0.0219154	0.0163506	0.00359337	0.0116496	0.0133772	putative 3-isopropylmalate dehydratase, small subunit
SMU_1215	0	0	0.0179669	0.0349487	0.0132289	putative uracil DNA glycosylase
SMU_1584c	0	0.0490517	0.00359337	0	0.0131613	putative 67 kDa myosin-crossreactive streptococcal antigen-like protein
SMU_388	0.0219154	0.0163506	0.0143735	0	0.0131599	putative integral membrane protein; possible branched-chain amino acid permease
SMU_37	0.0219154	0	0.00718675	0.0232992	0.0131003	putative phosphoribosylaminoimidazolecarboxamide formyltransferase/IMP cyclohydrolase
SMU_704c	0	0.0163506	0.0359337	0	0.0130711	putative autolysin; amidase
SMU_940c	0	0.0163506	0.0359337	0	0.0130711	putative hemolysin III
SMU_1797c	0	0.0163506	0.0359337	0	0.0130711	conserved hypothetical protein
SMU_333	0	0	0.028747	0.0232992	0.0130115	hypothetical protein
SMU_943c	0	0	0.028747	0.0232992	0.0130115	putative hydroxymethylglutaryl-CoA synthase
SMU_1226c	0	0	0.028747	0.0232992	0.0130115	conserved hypothetical protein
SMU_1150	0	0.0327011	0.00718675	0.0116496	0.0128844	putative transporter, trans-membrane domain bacteriocin immunity protein
SMU_1045c	0.0219154	0	0.0179669	0.0116496	0.012883	conserved hypothetical protein
SMU_1740	0.0219154	0	0.0179669	0.0116496	0.012883	putative 3-oxoacyl-acyl-carrier-protein reductase / 3-ketoacyl-acyl carrier protein reductase
SMU_1166c	0	0	0.0395271	0.0116496	0.0127942	putative ABC transporter, permease protein
SMU_526c	0	0.0327011	0.0179669	0	0.012667	putative transcriptional regulator
SMU_1853	0	0.0327011	0.0179669	0	0.012667	conserved hypothetical protein
SMU_1969c	0	0.0327011	0.0179669	0	0.012667	putative transcriptional regulator
SMU_628	0.0219154	0	0.028747	0	0.0126656	conserved hypothetical protein
SMU_644	0.0219154	0	0.028747	0	0.0126656	putative competence protein/transcription factor
SMU_1718	0.0219154	0	0.028747	0	0.0126656	putative glutamate racemase
SMU_2137c	0.0219154	0	0.028747	0	0.0126656	conserved hypothetical protein
SMU_313	0	0	0.0503072	0	0.0125768	putative PTS system, sorbitol-specific enzyme IIA
SMU_375	0	0	0.0503072	0	0.0125768	hypothetical protein
SMU_642	0	0	0.0503072	0	0.0125768	hypothetical protein
SMU_656	0	0	0.0503072	0	0.0125768	putative MutE
SMU_1140c	0	0	0.0503072	0	0.0125768	conserved hypothetical protein
SMU_1479	0	0	0.0503072	0	0.0125768	conserved hypothetical protein
SMU_1799	0.0219154	0.0163506	0	0.0116496	0.0124789	putative nicotinate mononucleotide adenylyltransferase
SMU_434	0	0.0163506	0.0215602	0.0116496	0.0123901	hypothetical protein
SMU_790	0	0.0163506	0.0215602	0.0116496	0.0123901	conserved hypothetical protein
SMU_1574c	0	0.0163506	0.0215602	0.0116496	0.0123901	conserved hypothetical protein
SMU_982	0	0.0490517	0	0	0.0122629	putative BglB fragment
SMU_1346	0	0.0490517	0	0	0.0122629	putative thioesterase BacT
SMU_1347c	0	0.0490517	0	0	0.0122629	conserved hypothetical protein; possible permease
SMU_1430	0	0.0490517	0	0	0.0122629	putative cobyric acid synthase CobQ
SMU_1648c	0	0.0490517	0	0	0.0122629	hypothetical protein
SMU_1766c	0	0.0490517	0	0	0.0122629	hypothetical protein
SMU_1975c	0	0.0490517	0	0	0.0122629	conserved hypothetical protein; possible membrane protein
SMU_2108c	0.0219154	0.0163506	0.0107801	0	0.0122615	putative transcriptional regulator
SMU_1104c	0.0219154	0	0.00359337	0.0232992	0.012202	conserved hypothetical protein; phosphoglycerate mutase-like protein
SMU_1464c	0.0219154	0	0.00359337	0.0232992	0.012202	conserved hypothetical protein
SMU_2099c	0.0219154	0	0.00359337	0.0232992	0.012202	conserved hypothetical protein
SMU_1652	0	0.0163506	0.0323404	0	0.0121727	putative methylated-DNA--protein-cysteine S-methyltransferase
SMU_1008	0	0	0.0251536	0.0232992	0.0121132	putative response regulator
SMU_1311	0	0	0.0251536	0.0232992	0.0121132	putative asparaginyl-tRNA synthetase
SMU_1831	0	0.0327011	0.00359337	0.0116496	0.011986	putative L-asparaginase
SMU_564	0.0219154	0	0.0143735	0.0116496	0.0119846	conserved hypothetical protein
SMU_1616c	0.0219154	0	0.0143735	0.0116496	0.0119846	conserved hypothetical protein
SMU_569	0	0	0.0359337	0.0116496	0.0118958	putative ferrous ion transport protein A
SMU_1847	0.0438308	0	0.00359337	0	0.011856	putative translation elongation factor P
SMU_215c	0	0.0327011	0.0143735	0	0.0117687	hypothetical protein
SMU_1111c	0	0.0327011	0.0143735	0	0.0117687	conserved hypothetical protein
SMU_1762c	0	0.0327011	0.0143735	0	0.0117687	conserved hypothetical protein
SMU_906	0.0219154	0	0.0251536	0	0.0117673	putative ABC transporter, ATP-binding protein
SMU_1617	0.0219154	0	0.0251536	0	0.0117673	GTP-binding protein; Era-like protein
SMU_51	0	0.0163506	0.00718675	0.0232992	0.0117091	putative phosphoribosylaminoimidazole carboxylase, ATPase subunit
SMU_671	0	0.0163506	0.00718675	0.0232992	0.0117091	citrate synthase
SMU_383c	0	0	0	0.0465983	0.0116496	conserved hypothetical protein; putative reductase
SMU_1948	0	0	0	0.0465983	0.0116496	putative preprotein translocase subunit SecE
SMU_890	0	0.0163506	0.0179669	0.0116496	0.0114918	conserved hypothetical protein
SMU_916c	0	0.0163506	0.0179669	0.0116496	0.0114918	conserved hypothetical protein
SMU_1521	0	0.0163506	0.0179669	0.0116496	0.0114918	putative amino acid ABC transporter, permease protein
SMU_2063	0	0.0163506	0.0179669	0.0116496	0.0114918	putative ferrochelatase (protoheme ferro-lyase)
SMU_228	0.0219154	0.0163506	0.00718675	0	0.0113632	putative alkaline-shock protein-like protein
SMU_1655c	0.0219154	0.0163506	0.00718675	0	0.0113632	hypothetical protein
SMU_1122	0.0219154	0	0	0.0232992	0.0113036	putative cytidine deaminase
SMU_1613c	0.0219154	0	0	0.0232992	0.0113036	conserved hypothetical protein
SMU_1703c	0.0219154	0	0	0.0232992	0.0113036	conserved hypothetical protein
SMU_1027	0	0.0163506	0.028747	0	0.0112744	putative transcription regulator
SMU_1107c	0	0.0163506	0.028747	0	0.0112744	conserved hypothetical protein
SMU_1701c	0	0.0163506	0.028747	0	0.0112744	conserved hypothetical protein
SMU_1306c	0	0	0.0215602	0.0232992	0.0112149	conserved hypothetical protein
SMU_1308	0	0	0.0215602	0.0232992	0.0112149	putative translation initiation inhibitor; aldR regulator-like protein
SMU_76	0	0.0327011	0	0.0116496	0.0110877	putative N-acetyl-muramidase
SMU_1251	0	0.0327011	0	0.0116496	0.0110877	conserved hypothetical protein
SMU_1993	0	0	0.0323404	0.0116496	0.0109975	putative ABC transporter, zinc permease protein
SMU_758c	0.0438308	0	0	0	0.0109577	conserved hypothetical protein
SMU_1069c	0.0438308	0	0	0	0.0109577	hypothetical protein
SMU_1270	0.0438308	0	0	0	0.0109577	putative histidinol dehydrogenase
SMU_378	0	0.0327011	0.0107801	0	0.0108703	hypothetical protein
SMU_2094c	0	0.0327011	0.0107801	0	0.0108703	conserved hypothetical protein
SMU_170	0.0219154	0	0.0215602	0	0.0108689	30S ribosomal protein S9
SMU_879	0.0219154	0	0.0215602	0	0.0108689	multiple sugar-binding ABC transporter, permease protein MsmF
SMU_1697c	0.0219154	0	0.0215602	0	0.0108689	conserved hypothetical protein
SMU_2073c	0.0219154	0	0.0215602	0	0.0108689	conserved hypothetical protein
SMU_72	0	0.0163506	0.00359337	0.0232992	0.0108108	conserved hypothetical protein
SMU_859	0	0.0163506	0.00359337	0.0232992	0.0108108	putative carbamoyl phosphate synthetase, small subunit
SMU_508	0	0	0.0431205	0	0.0107801	conserved hypothetical protein
SMU_655	0	0	0.0431205	0	0.0107801	putative MutE
SMU_986c	0	0	0.0431205	0	0.0107801	hypothetical protein
SMU_1223	0	0	0.0431205	0	0.0107801	putative dihydroorotate dehydrogenase B
SMU_1918	0	0	0.0431205	0	0.0107801	putative membrane-associated protein DedA
SMU_981	0	0.0163506	0.0143735	0.0116496	0.0105934	putative BglB fragment
SMU_1383	0	0.0163506	0.0143735	0.0116496	0.0105934	putative 3-isopropylmalate dehydrogenase
SMU_573	0.0219154	0.0163506	0.00359337	0	0.0104648	conserved hypothetical protein
SMU_852	0.0219154	0.0163506	0.00359337	0	0.0104648	putative transcriptional regulator; CpsY-like protein
SMU_1028	0.0219154	0.0163506	0.00359337	0	0.0104648	putative hydrolase or acyltransferase
SMU_1193	0.0219154	0.0163506	0.00359337	0	0.0104648	putative transcriptional regulator
SMU_568	0	0.0163506	0.0251536	0	0.010376	putative amino acid ABC transporter, ATP-binding protein
SMU_1732c	0	0.0163506	0.0251536	0	0.010376	conserved hypothetical protein
SMU_1790c	0	0	0.0179669	0.0232992	0.0103165	putative transcriptional regulator
SMU_851	0	0	0.028747	0.0116496	0.0100991	conserved hypothetical protein
SMU_1427c	0	0	0.028747	0.0116496	0.0100991	conserved hypothetical protein
SMU_1936c	0	0	0.028747	0.0116496	0.0100991	conserved hypothetical protein
SMU_786	0	0.0327011	0.00718675	0	0.00997196	putative prephenate dehydratase
SMU_1435c	0	0.0327011	0.00718675	0	0.00997196	hypothetical protein
SMU_1968c	0	0.0327011	0.00718675	0	0.00997196	conserved hypothetical protein
SMU_534	0	0	0.0395271	0	0.00988178	putative phosphoribosyl anthranilate transferase
SMU_840c	0	0	0.0395271	0	0.00988178	hypothetical protein
SMU_1282	0	0	0.0395271	0	0.00988178	putative transcriptional regulator
SMU_1361c	0	0	0.0395271	0	0.00988178	putative transcriptional regulator (TetR family)
SMU_880	0	0.0163506	0.0107801	0.0116496	0.00969506	multiple sugar-binding ABC transporter, permease protein MsmG
SMU_1256c	0	0	0.00359337	0.0349487	0.00963553	hypothetical protein
SMU_1791c	0	0	0.00359337	0.0349487	0.00963553	conserved hypothetical protein
SMU_2120c	0	0	0.00359337	0.0349487	0.00963553	putative 3-methyladenine DNA glycosylase
SMU_135	0.0219154	0.0163506	0	0	0.00956649	putative transcriptional regulator
SMU_261c	0.0219154	0.0163506	0	0	0.00956649	putative transcriptional regulator
SMU_971	0.0219154	0.0163506	0	0	0.00956649	putative 2-amino-4-hydroxy-6-hydroxymethylpteridine pyrophosphokinase
SMU_1068c	0.0219154	0.0163506	0	0	0.00956649	putative ABC transporter, ATP-binding protein
SMU_2059c	0.0219154	0.0163506	0	0	0.00956649	putative integral membrane protein
SMU_162c	0	0.0163506	0.0215602	0	0.0094777	hypothetical protein
SMU_1436c	0	0.0163506	0.0215602	0	0.0094777	hypothetical protein
SMU_1470c	0	0.0163506	0.0215602	0	0.0094777	conserved hypothetical protein
SMU_1576c	0	0.0163506	0.0215602	0	0.0094777	hypothetical protein
SMU_1657c	0	0.0163506	0.0215602	0	0.0094777	putative nitrogen regulatory protein PII
SMU_1777	0	0.0163506	0.0215602	0	0.0094777	putative ribonucleotide reductase protein, Nrd
SMU_613	0	0	0.0143735	0.0232992	0.00941816	hypothetical protein
SMU_1263	0	0	0.0143735	0.0232992	0.00941816	putative phosphoribosyl-ATP pyrophosphatase / phosphoribosyl-AMP cyclohydrolase
SMU_317	0.0219154	0	0.00359337	0.0116496	0.00928959	putative tetrahydrodipicolinate succinylase
SMU_244	0	0	0.0251536	0.0116496	0.0092008	putative undecaprenol kinase (bacitracin resistance protein)
SMU_924	0	0	0.0251536	0.0116496	0.0092008	thiol peroxidase
SMU_1020	0	0	0.0251536	0.0116496	0.0092008	putative citrate lyase CilB, citryl-CoA lyase, beta subunit
SMU_1170	0	0	0.0251536	0.0116496	0.0092008	putative cytochrome C biogenesis protein
SMU_393	0	0.0327011	0.00359337	0	0.00907362	conserved hypothetical protein
SMU_983	0	0.0327011	0.00359337	0	0.00907362	putative transcriptional regulator
SMU_1036	0	0.0327011	0.00359337	0	0.00907362	hypothetical protein
SMU_1041	0	0.0327011	0.00359337	0	0.00907362	putative ABC transporter, ATP-binding protein
SMU_1176	0	0.0327011	0.00359337	0	0.00907362	putative cation efflux transporter
SMU_1592	0	0.0327011	0.00359337	0	0.00907362	putative dipeptidase PepQ
SMU_789	0.0219154	0	0.0143735	0	0.00907223	conserved hypothetical protein
SMU_1083c	0.0219154	0	0.0143735	0	0.00907223	conserved hypothetical protein
SMU_1979c	0.0219154	0	0.0143735	0	0.00907223	conserved hypothetical protein
SMU_321	0	0	0.0359337	0	0.00898343	conserved hypothetical protein; possible membrane protein
SMU_432	0	0	0.0359337	0	0.00898343	putative ABC transporter, integral membrane protein
SMU_512c	0	0	0.0359337	0	0.00898343	conserved hypothetical protein
SMU_1046c	0	0	0.0359337	0	0.00898343	putative GTP pyrophosphokinase
SMU_1231c	0	0	0.0359337	0	0.00898343	hypothetical protein
SMU_1854	0	0	0.0359337	0	0.00898343	conserved hypothetical protein
SMU_899	0	0.0163506	0.00718675	0.0116496	0.00879672	conserved hypothetical protein
SMU_1053	0	0.0163506	0.00718675	0.0116496	0.00879672	conserved hypothetical protein
SMU_1845	0	0.0163506	0.00718675	0.0116496	0.00879672	putative transcription termination factor
SMU_1554c	0	0	0	0.0349487	0.00873719	hypothetical protein
SMU_227c	0	0.0163506	0.0179669	0	0.00857936	conserved hypothetical protein
SMU_1253c	0	0.0163506	0.0179669	0	0.00857936	hypothetical protein
SMU_1636c	0	0.0163506	0.0179669	0	0.00857936	conserved hypothetical protein
SMU_816	0	0	0.0107801	0.0232992	0.00851982	putative aminotransferase
SMU_369c	0.0219154	0	0	0.0116496	0.00839125	conserved hypothetical protein
SMU_696	0.0219154	0	0	0.0116496	0.00839125	putative cytidylate kinase
SMU_699	0.0219154	0	0	0.0116496	0.00839125	50S ribosomal protein L20
SMU_976	0.0219154	0	0	0.0116496	0.00839125	putative ABC transporter, periplasmic spermidine/putrescine-binding protein
SMU_1211	0.0219154	0	0	0.0116496	0.00839125	conserved hypothetical protein
SMU_1271	0.0219154	0	0	0.0116496	0.00839125	putative ATP phosphoribosyltransferase
SMU_1933c	0.0219154	0	0	0.0116496	0.00839125	conserved hypothetical protein; possible cobalt permease
SMU_28	0	0	0.0215602	0.0116496	0.00830246	putative ATP-binding protein
SMU_232	0	0	0.0215602	0.0116496	0.00830246	acetolactate synthase, small subunit
SMU_318	0	0	0.0215602	0.0116496	0.00830246	putative hippurate hydrolase
SMU_523	0	0	0.0215602	0.0116496	0.00830246	conserved hypothetical protein
SMU_1679c	0	0	0.0215602	0.0116496	0.00830246	conserved hypothetical protein
SMU_1946	0	0	0.0215602	0.0116496	0.00830246	hypothetical protein
SMU_1971c	0	0	0.0215602	0.0116496	0.00830246	putative thioredoxin H1
SMU_217c	0	0.0327011	0	0	0.00817528	hypothetical protein
SMU_622c	0	0.0327011	0	0	0.00817528	conserved hypothetical protein
SMU_914c	0	0.0327011	0	0	0.00817528	conserved hypothetical protein
SMU_1232c	0	0.0327011	0	0	0.00817528	conserved hypothetical protein
SMU_1409c	0	0.0327011	0	0	0.00817528	putative transcriptional regulator
SMU_1646c	0	0.0327011	0	0	0.00817528	conserved hypothetical protein, possible hemolysis inducing protein
SMU_1755c	0	0.0327011	0	0	0.00817528	conserved hypothetical protein
SMU_1905c	0	0.0327011	0	0	0.00817528	putative bacteriocin secretion protein
SMU_1906c	0	0.0327011	0	0	0.00817528	hypothetical protein
SMU_112c	0.0219154	0	0.0107801	0	0.00817388	putative transcriptional regulator
SMU_362	0.0219154	0	0.0107801	0	0.00817388	conserved hypothetical protein
SMU_387	0.0219154	0	0.0107801	0	0.00817388	putative glycoprotein endopeptidase
SMU_745	0.0219154	0	0.0107801	0	0.00817388	putative drug-export protein; multidrug resistance protein
SMU_700c	0	0	0.0323404	0	0.00808509	putative phosphoglycerate mutase-like protein
SMU_988	0	0	0.0323404	0	0.00808509	putative cardiolipin synthase
SMU_1014	0	0	0.0323404	0	0.00808509	hypothetical protein
SMU_1048	0	0	0.0323404	0	0.00808509	conserved hypothetical protein
SMU_1506c	0	0	0.0323404	0	0.00808509	conserved hypothetical protein
SMU_1694c	0	0	0.0323404	0	0.00808509	putative permease
SMU_345c	0	0.0163506	0.00359337	0.0116496	0.00789838	conserved hypothetical protein
SMU_933	0	0.0163506	0.00359337	0.0116496	0.00789838	putative amino acid ABC transporter, periplasmic amino acid-binding protein
SMU_1865	0	0.0163506	0.00359337	0.0116496	0.00789838	putative A/G-specific DNA glycosylase
SMU_1923c	0	0.0163506	0.00359337	0.0116496	0.00789838	conserved hypothetical protein
SMU_262	0	0.0163506	0.0143735	0	0.00768101	putative ornithine carbamoyltransferase
SMU_572	0	0.0163506	0.0143735	0	0.00768101	putative tetrahydrofolate dehydrogenase/cyclohydrolase
SMU_930c	0	0.0163506	0.0143735	0	0.00768101	putative transcriptional regulator
SMU_961	0	0.0163506	0.0143735	0	0.00768101	conserved hypothetical protein
SMU_1108c	0	0.0163506	0.0143735	0	0.00768101	conserved hypothetical protein
SMU_1637c	0	0.0163506	0.0143735	0	0.00768101	hypothetical protein
SMU_1704	0	0.0163506	0.0143735	0	0.00768101	conserved hypothetical protein
SMU_1981c	0	0.0163506	0.0143735	0	0.00768101	conserved hypothetical protein
SMU_2048	0	0.0163506	0.0143735	0	0.00768101	hypothetical protein
SMU_1289c	0	0	0.00718675	0.0232992	0.00762148	putative permease, chloride channel
SMU_1144	0	0	0.0179669	0.0116496	0.00740411	putative tRNA pseudouridine 5S synthase
SMU_85	0.0219154	0	0.00718675	0	0.00727554	putative phosphomethylpyrimidine kinase
SMU_1177c	0.0219154	0	0.00718675	0	0.00727554	putative ABC transporter, glutamine binding protein
SMU_1319c	0.0219154	0	0.00718675	0	0.00727554	conserved hypothetical protein
SMU_144c	0	0	0.028747	0	0.00718675	putative transcriptional regulator
SMU_183	0	0	0.028747	0	0.00718675	putative Mn/Zn ABC transporter
SMU_461	0	0	0.028747	0	0.00718675	putative amino acid ABC transporter, ATP-binding protein
SMU_513	0	0	0.028747	0	0.00718675	hypothetical protein
SMU_625	0	0	0.028747	0	0.00718675	putative competence protein
SMU_649	0	0	0.028747	0	0.00718675	conserved hypothetical protein
SMU_845	0	0	0.028747	0	0.00718675	conserved hypothetical protein
SMU_948	0	0	0.028747	0	0.00718675	conserved hypothetical protein
SMU_1142c	0	0	0.028747	0	0.00718675	putative arsenate reductase
SMU_1803c	0	0	0.028747	0	0.00718675	hypothetical protein
SMU_1809	0	0	0.028747	0	0.00718675	putative bacteroiocin operon protein ScnG-like protein
SMU_1414c	0	0.0163506	0	0.0116496	0.00700003	conserved hypothetical protein
SMU_1897	0	0.0163506	0	0.0116496	0.00700003	putative ABC transporter, ATP-binding protein
SMU_2049c	0	0.0163506	0	0.0116496	0.00700003	conserved hypothetical protein
SMU_748	0	0.0163506	0.0107801	0	0.00678267	hypothetical protein
SMU_2040	0	0.0163506	0.0107801	0	0.00678267	putative transcriptional regulator; repressor of the trehalose operon
SMU_2087	0	0.0163506	0.0107801	0	0.00678267	putative 3-methyl-adenine DNA glycosylase I
SMU_583	0	0	0.00359337	0.0232992	0.00672313	putative hemolysin
SMU_516	0	0	0.0143735	0.0116496	0.00650577	conserved hypothetical protein
SMU_819	0	0	0.0143735	0.0116496	0.00650577	putative large conductance mechanosensitive channel
SMU_937	0	0	0.0143735	0.0116496	0.00650577	putative mevalonate diphosphate decarboxylase
SMU_1055	0	0	0.0143735	0.0116496	0.00650577	putative DNA repair protein RadC
SMU_1287	0	0	0.0143735	0.0116496	0.00650577	putative transcriptional regulator
SMU_588	0.0219154	0	0.00359337	0	0.0063772	conserved hypothetical protein
SMU_1071c	0.0219154	0	0.00359337	0	0.0063772	conserved hypothetical protein
SMU_1100c	0.0219154	0	0.00359337	0	0.0063772	putative permease
SMU_1195	0.0219154	0	0.00359337	0	0.0063772	conserved hypothetical protein; possible permease
SMU_1314	0.0219154	0	0.00359337	0	0.0063772	conserved hypothetical protein
SMU_1327c	0.0219154	0	0.00359337	0	0.0063772	conserved hypothetical protein; possible 4Fe-4S ferredoxin
SMU_1416c	0.0219154	0	0.00359337	0	0.0063772	putative mutator protein MutT
SMU_1632	0.0219154	0	0.00359337	0	0.0063772	putative MTA/SAH nucleosidase
SMU_1745c	0.0219154	0	0.00359337	0	0.0063772	putative transcriptional regulator
SMU_250	0	0	0.0251536	0	0.0062884	putative nitrogen fixation-like protein, NifU
SMU_433	0	0	0.0251536	0	0.0062884	putative transcriptional regulator
SMU_533	0	0	0.0251536	0	0.0062884	putative anthranilate synthase, beta subunit
SMU_595	0	0	0.0251536	0	0.0062884	putative dihydroorotate dehydrogenase; dihydroorotate oxidase
SMU_1076	0	0	0.0251536	0	0.0062884	putative membrane protein
SMU_1141c	0	0	0.0251536	0	0.0062884	conserved hypothetical protein
SMU_1685c	0	0	0.0251536	0	0.0062884	conserved hypothetical protein
SMU_314	0	0.0163506	0.00718675	0	0.00588433	hypothetical protein
SMU_901	0	0.0163506	0.00718675	0	0.00588433	putative poly(A) polymerase
SMU_1508c	0	0.0163506	0.00718675	0	0.00588433	putative coenzyme PQQ synthesis protein
SMU_1874	0	0.0163506	0.00718675	0	0.00588433	putative signal peptidase I
SMU_2080	0	0.0163506	0.00718675	0	0.00588433	conserved hypothetical protein
SMU_101	0	0	0	0.0232992	0.00582479	putative sorbose PTS system, IIC component
SMU_116	0	0	0	0.0232992	0.00582479	tagatose 1,6-aldolase
SMU_124	0	0	0	0.0232992	0.00582479	putative transcriptional regulator (MarR family)
SMU_460	0	0	0	0.0232992	0.00582479	putative amino acid ABC transporter, permease
SMU_799c	0	0	0	0.0232992	0.00582479	conserved hypothetical protein
SMU_1257c	0	0	0	0.0232992	0.00582479	conserved hypothetical protein
SMU_1267c	0	0	0	0.0232992	0.00582479	hypothetical protein
SMU_1754c	0	0	0	0.0232992	0.00582479	conserved hypothetical protein
SMU_1821c	0	0	0	0.0232992	0.00582479	putative glutamyl-tRNA (Gln) amidotransferase subunit C
SMU_168	0	0	0.0107801	0.0116496	0.00560743	putative transcriptional regulator
SMU_633	0	0	0.0107801	0.0116496	0.00560743	putative thioesterase
SMU_844	0	0	0.0107801	0.0116496	0.00560743	conserved hypothetical protein
SMU_1550c	0	0	0.0107801	0.0116496	0.00560743	conserved hypothetical protein; possible integral membrane protein
SMU_11	0.0219154	0	0	0	0.00547885	conserved hypothetical protein
SMU_21	0.0219154	0	0	0	0.00547885	putative cell shape-determining protein MreD
SMU_33	0.0219154	0	0	0	0.00547885	hypothetical protein
SMU_103	0.0219154	0	0	0	0.00547885	putative PTS system, IIA component
SMU_167	0.0219154	0	0	0	0.00547885	hypothetical protein
SMU_176	0.0219154	0	0	0	0.00547885	hypothetical protein
SMU_285	0.0219154	0	0	0	0.00547885	hypothetical protein
SMU_340	0.0219154	0	0	0	0.00547885	50S ribosomal protein L34
SMU_344	0.0219154	0	0	0	0.00547885	hypothetical protein
SMU_449	0.0219154	0	0	0	0.00547885	putative gamma-glutamyl kinase
SMU_571	0.0219154	0	0	0	0.00547885	hypothetical protein
SMU_701c	0.0219154	0	0	0	0.00547885	conserved hypothetical protein; putative integral membrane protein
SMU_785	0.0219154	0	0	0	0.00547885	putative shikimate kinase
SMU_788	0.0219154	0	0	0	0.00547885	putative RNA methyltransferase
SMU_925	0.0219154	0	0	0	0.00547885	hypothetical protein
SMU_1147c	0.0219154	0	0	0	0.00547885	hypothetical protein
SMU_1298	0.0219154	0	0	0	0.00547885	50S ribosomal protein L31
SMU_1301c	0.0219154	0	0	0	0.00547885	putative methyltransferase
SMU_1317c	0.0219154	0	0	0	0.00547885	hypothetical protein
SMU_1502c	0.0219154	0	0	0	0.00547885	conserved hypothetical protein
SMU_1606	0.0219154	0	0	0	0.00547885	putative SsrA-binding protein-like protein
SMU_1649	0.0219154	0	0	0	0.00547885	putative exodeoxyribonuclease III
SMU_1782	0.0219154	0	0	0	0.00547885	conserved hypothetical protein
SMU_1938c	0.0219154	0	0	0	0.00547885	putative ABC transporter, permease protein
SMU_1988c	0.0219154	0	0	0	0.00547885	putative DNA binding protein
SMU_10	0	0	0.0215602	0	0.00539006	conserved hypothetical protein
SMU_27	0	0	0.0215602	0	0.00539006	putative acyl carrier protein; AcpP; ACP
SMU_120	0	0	0.0215602	0	0.00539006	50S ribosomal protein L28
SMU_191c	0	0	0.0215602	0	0.00539006	putative integrase
SMU_474	0	0	0.0215602	0	0.00539006	putative autoinducer-2 production protein LuxS
SMU_898	0	0	0.0215602	0	0.00539006	conserved hypothetical protein
SMU_917c	0	0	0.0215602	0	0.00539006	putative 6-pyruvoyl tetrahydropterin synthase
SMU_941c	0	0	0.0215602	0	0.00539006	conserved hypothetical protein
SMU_968	0	0	0.0215602	0	0.00539006	putative GTP cyclohydrolase I
SMU_1010	0	0	0.0215602	0	0.00539006	putative citrate lyase ligase
SMU_1098c	0	0	0.0215602	0	0.00539006	putative oxidoreductase
SMU_1112c	0	0	0.0215602	0	0.00539006	conserved hypothetical protein
SMU_1411	0	0	0.0215602	0	0.00539006	conserved hypothetical protein
SMU_1419	0	0	0.0215602	0	0.00539006	putative transcriptional regulator
SMU_1492	0	0	0.0215602	0	0.00539006	PTS system, lactose-specific enzyme IIA EIIA-LAC)
SMU_1671c	0	0	0.0215602	0	0.00539006	conserved hypothetical protein
SMU_1700c	0	0	0.0215602	0	0.00539006	conserved hypothetical protein; possible LrgB family protein
SMU_1710c	0	0	0.0215602	0	0.00539006	conserved hypothetical protein
SMU_1781	0	0	0.0215602	0	0.00539006	conserved hypothetical protein
SMU_05	0	0.0163506	0.00359337	0	0.00498598	conserved hypothetical protein
SMU_173	0	0.0163506	0.00359337	0	0.00498598	putative ppGpp-regulated growth inhibitor
SMU_350	0	0.0163506	0.00359337	0	0.00498598	hypothetical protein
SMU_605	0	0.0163506	0.00359337	0	0.00498598	hypothetical protein
SMU_915c	0	0.0163506	0.00359337	0	0.00498598	conserved hypothetical protein
SMU_1012c	0	0.0163506	0.00359337	0	0.00498598	putative transcriptional regulator
SMU_1178c	0	0.0163506	0.00359337	0	0.00498598	putative amino acid ABC transporter, ATP-binding protein
SMU_1209c	0	0.0163506	0.00359337	0	0.00498598	hypothetical protein
SMU_1245c	0	0.0163506	0.00359337	0	0.00498598	conserved hypothetical protein
SMU_1323	0	0.0163506	0.00359337	0	0.00498598	conserved hypothetical protein; possible hydrolase
SMU_1329c	0	0.0163506	0.00359337	0	0.00498598	putative transposase
SMU_1331c	0	0.0163506	0.00359337	0	0.00498598	putative transposase
SMU_1345c	0	0.0163506	0.00359337	0	0.00498598	putative peptide synthetase
SMU_1795c	0	0.0163506	0.00359337	0	0.00498598	conserved hypothetical protein
SMU_1884c	0	0.0163506	0.00359337	0	0.00498598	hypothetical protein
SMU_2090c	0	0.0163506	0.00359337	0	0.00498598	conserved hypothetical protein
SMU_337	0	0	0.00718675	0.0116496	0.00470908	conserved hypothetical protein; putative membrane protein
SMU_666	0	0	0.00718675	0.0116496	0.00470908	putative N-acetylornithine aminotransferase
SMU_1773c	0	0	0.00718675	0.0116496	0.00470908	hypothetical protein
SMU_1775c	0	0	0.00718675	0.0116496	0.00470908	hypothetical protein
SMU_143c	0	0	0.0179669	0	0.00449172	putative polypeptide deformylase
SMU_164	0	0	0.0179669	0	0.00449172	putative tRNA/rRNA methyltransferase
SMU_420	0	0	0.0179669	0	0.00449172	putative ribosomal protein
SMU_499	0	0	0.0179669	0	0.00449172	putative late competence protein
SMU_759	0	0	0.0179669	0	0.00449172	putative protease
SMU_1006	0	0	0.0179669	0	0.00449172	putative ABC transporter, ATP-binding protein
SMU_1097c	0	0	0.0179669	0	0.00449172	putative transcriptional regulator protein
SMU_1119c	0	0	0.0179669	0	0.00449172	putative sugar ABC transporter, permease protein
SMU_1395c	0	0	0.0179669	0	0.00449172	hypothetical protein
SMU_1683c	0	0	0.0179669	0	0.00449172	conserved hypothetical protein
SMU_1707c	0	0	0.0179669	0	0.00449172	putative rRNA methylase
SMU_2014	0	0	0.0179669	0	0.00449172	30S ribosomal protein S14
SMU_40	0	0.0163506	0	0	0.00408764	conserved hypothetical protein
SMU_92c	0	0.0163506	0	0	0.00408764	hypothetical protein; putative transposase fragment
SMU_93c	0	0.0163506	0	0	0.00408764	hypothetical protein; putative transposase fragment
SMU_108	0	0.0163506	0	0	0.00408764	hypothetical protein
SMU_175	0	0.0163506	0	0	0.00408764	hypothetical protein
SMU_201c	0	0.0163506	0	0	0.00408764	putative transposon protein
SMU_374	0	0.0163506	0	0	0.00408764	putative oxidoreductase
SMU_439	0	0.0163506	0	0	0.00408764	putative transcriptional regulator
SMU_447	0	0.0163506	0	0	0.00408764	conserved hypothetical protein
SMU_688	0	0.0163506	0	0	0.00408764	conserved hypothetical protein
SMU_722	0	0.0163506	0	0	0.00408764	hypothetical protein
SMU_798c	0	0.0163506	0	0	0.00408764	hypothetical protein
SMU_919c	0	0.0163506	0	0	0.00408764	putative ATPase, confers aluminum resistance
SMU_921	0	0.0163506	0	0	0.00408764	putative transcriptional regulator
SMU_952	0	0.0163506	0	0	0.00408764	putative methyltransferase
SMU_1152c	0	0.0163506	0	0	0.00408764	conserved hypothetical protein
SMU_1167c	0	0.0163506	0	0	0.00408764	putative ABC transporter, ATP-binding protein
SMU_1336	0	0.0163506	0	0	0.00408764	conserved hypothetical protein PksD, involved in polyketide synthesis
SMU_1337c	0	0.0163506	0	0	0.00408764	putative alpha/beta superfamily hydrolase
SMU_1349	0	0.0163506	0	0	0.00408764	hypothetical protein
SMU_1379	0	0.0163506	0	0	0.00408764	conserved hypothetical protein
SMU_1393c	0	0.0163506	0	0	0.00408764	conserved hypothetical protein
SMU_1456c	0	0.0163506	0	0	0.00408764	hypothetical protein
SMU_1523	0	0.0163506	0	0	0.00408764	putative membrane nuclease EndA
SMU_1604c	0	0.0163506	0	0	0.00408764	conserved hypothetical protein
SMU_1622	0	0.0163506	0	0	0.00408764	putative peptide methionine sulfoxide reductase
SMU_1628	0	0.0163506	0	0	0.00408764	conserved hypothetical protein
SMU_1659c	0	0.0163506	0	0	0.00408764	conserved hypothetical protein
SMU_1705	0	0.0163506	0	0	0.00408764	hypothetical protein
SMU_1763c	0	0.0163506	0	0	0.00408764	conserved hypothetical protein
SMU_1889c	0	0.0163506	0	0	0.00408764	hypothetical protein
SMU_1892c	0	0.0163506	0	0	0.00408764	hypothetical protein
SMU_1908c	0	0.0163506	0	0	0.00408764	hypothetical protein
SMU_1972c	0	0.0163506	0	0	0.00408764	conserved hypothetical protein
SMU_2058	0	0.0163506	0	0	0.00408764	putative transcriptional regulator
SMU_2115	0	0.0163506	0	0	0.00408764	putative short-chain dehydrogenase
SMU_339	0	0	0.00359337	0.0116496	0.00381074	hypothetical protein
SMU_593	0	0	0.00359337	0.0116496	0.00381074	putative ferric uptake regulator protein FurR
SMU_682	0	0	0.00359337	0.0116496	0.00381074	hypothetical protein
SMU_927	0	0	0.00359337	0.0116496	0.00381074	putative response regulator
SMU_951	0	0	0.00359337	0.0116496	0.00381074	putative amino acid permease
SMU_1338c	0	0	0.00359337	0.0116496	0.00381074	putative permease; possible multidrug-efflux transporter
SMU_1438c	0	0	0.00359337	0.0116496	0.00381074	putative Zn-dependent protease
SMU_1675	0	0	0.00359337	0.0116496	0.00381074	putative cystathionine gamma-synthase; possible bifunctional enzyme
SMU_1876	0	0	0.00359337	0.0116496	0.00381074	conserved hypothetical protein
SMU_2060	0	0	0.00359337	0.0116496	0.00381074	putative transcriptional regulator (LysR family)
SMU_89c	0	0	0.0143735	0	0.00359337	putative nitrite transporter
SMU_213c	0	0	0.0143735	0	0.00359337	hypothetical protein
SMU_218	0	0	0.0143735	0	0.00359337	putative transcriptional regulator
SMU_336	0	0	0.0143735	0	0.00359337	putative ribonuclease P protein component
SMU_470	0	0	0.0143735	0	0.00359337	conserved hypothetical protein
SMU_496	0	0	0.0143735	0	0.00359337	putative cysteine synthetase A; O-acetylserine lyase
SMU_631	0	0	0.0143735	0	0.00359337	conserved hypothetical protein
SMU_672	0	0	0.0143735	0	0.00359337	isocitrate dehydrogenase
SMU_724	0	0	0.0143735	0	0.00359337	putative glycerophosphoryl diester phosphodiesterase
SMU_725c	0	0	0.0143735	0	0.00359337	conserved hypothetical protein
SMU_738	0	0	0.0143735	0	0.00359337	hypothetical protein
SMU_769	0	0	0.0143735	0	0.00359337	conserved hypothetical protein
SMU_853	0	0	0.0143735	0	0.00359337	putative lipoprotein signal peptidase
SMU_875c	0	0	0.0143735	0	0.00359337	putative transposase, IS150-like
SMU_911c	0	0	0.0143735	0	0.00359337	hypothetical protein
SMU_1168	0	0	0.0143735	0	0.00359337	putative transcriptional regulator
SMU_1206c	0	0	0.0143735	0	0.00359337	hypothetical protein
SMU_1291c	0	0	0.0143735	0	0.00359337	putative chorismate mutase
SMU_1392c	0	0	0.0143735	0	0.00359337	putative acetyltransferase
SMU_1494	0	0	0.0143735	0	0.00359337	tagatose-6-phosphate kinase
SMU_1546	0	0	0.0143735	0	0.00359337	conserved hypothetical protein
SMU_1980c	0	0	0.0143735	0	0.00359337	conserved hypothetical protein
SMU_2081	0	0	0.0143735	0	0.00359337	hypothetical protein
SMU_2083c	0	0	0.0143735	0	0.00359337	hypothetical protein
SMU_2105	0	0	0.0143735	0	0.00359337	hypothetical protein
SMU_68	0	0	0	0.0116496	0.0029124	hypothetical protein
SMU_100	0	0	0	0.0116496	0.0029124	putative sorbose PTS system, IIB component
SMU_106c	0	0	0	0.0116496	0.0029124	putative transposase fragment
SMU_299c	0	0	0	0.0116496	0.0029124	putative bacteriocin peptide precursor
SMU_678	0	0	0	0.0116496	0.0029124	putative oxidoreductase, aldo/keto reductase family
SMU_752	0	0	0	0.0116496	0.0029124	conserved hypothetical protein
SMU_771c	0	0	0	0.0116496	0.0029124	hypothetical protein
SMU_782	0	0	0	0.0116496	0.0029124	conserved hypothetical protein
SMU_812	0	0	0	0.0116496	0.0029124	hypothetical protein
SMU_873	0	0	0	0.0116496	0.0029124	putative homocysteine methyltransferase; methionine synthase II (cobalamin-independent)
SMU_1059	0	0	0	0.0116496	0.0029124	hypothetical protein, SatC
SMU_1254	0	0	0	0.0116496	0.0029124	conserved hypothetical protein
SMU_1264	0	0	0	0.0116496	0.0029124	putative imidazoleglycerol-phosphate synthase, cyclase subunit
SMU_1406c	0	0	0	0.0116496	0.0029124	conserved hypothetical protein
SMU_1482c	0	0	0	0.0116496	0.0029124	conserved hypothetical protein
SMU_1514	0	0	0	0.0116496	0.0029124	putative ribonuclease III
SMU_1663	0	0	0	0.0116496	0.0029124	putative thymidylate kinase
SMU_1682c	0	0	0	0.0116496	0.0029124	conserved hypothetical protein; possible intracellular protease
SMU_1848	0	0	0	0.0116496	0.0029124	hypothetical protein
SMU_2055	0	0	0	0.0116496	0.0029124	putative acetyltransferase
SMU_2121c	0	0	0	0.0116496	0.0029124	conserved hypothetical protein
SMU_174c	0	0	0.0107801	0	0.00269503	conserved hypothetical protein
SMU_283	0	0	0.0107801	0	0.00269503	hypothetical protein
SMU_680	0	0	0.0107801	0	0.00269503	putative gamma-carboxymuconolactone decarboxylase subunit
SMU_768c	0	0	0.0107801	0	0.00269503	conserved hypothetical protein
SMU_868	0	0	0.0107801	0	0.00269503	putative tRNA methyltransferase
SMU_1106c	0	0	0.0107801	0	0.00269503	conserved hypothetical protein; phosphoglycerate mutase-like protein
SMU_1332c	0	0	0.0107801	0	0.00269503	putative transposase
SMU_1702c	0	0	0.0107801	0	0.00269503	putative phosphatase
SMU_2026c	0	0	0.0107801	0	0.00269503	30S ribosomal protein S10
SMU_44	0	0	0.00718675	0	0.00179669	conserved hypothetical protein; possible DNA mismatch repair protein
SMU_236c	0	0	0.00718675	0	0.00179669	putative transcriptional regulator
SMU_310	0	0	0.00718675	0	0.00179669	sorbitol operon activator
SMU_620	0	0	0.00718675	0	0.00179669	hypothetical protein
SMU_694c	0	0	0.00718675	0	0.00179669	putative ferredoxin (4Fe-4S)
SMU_818	0	0	0.00718675	0	0.00179669	30S ribosomal protein S21
SMU_893	0	0	0.00718675	0	0.00179669	putative anticodon nuclease
SMU_926	0	0	0.00718675	0	0.00179669	conserved hypothetical protein; possible GTP-pyrophosphokinase
SMU_1016	0	0	0.00718675	0	0.00179669	putative acetyl-CoA carboxylase, biotin carboxyl carrier subunit
SMU_1260c	0	0	0.00718675	0	0.00179669	conserved hypothetical protein
SMU_1390	0	0	0.00718675	0	0.00179669	conserved hypothetical protein
SMU_1661c	0	0	0.00718675	0	0.00179669	putative signal peptidase II
SMU_1909c	0	0	0.00718675	0	0.00179669	hypothetical protein
SMU_1967	0	0	0.00718675	0	0.00179669	putative single-stranded DNA-binding protein
SMU_2052c	0	0	0.00718675	0	0.00179669	hypothetical protein
SMU_25	0	0	0.00359337	0	0.000898343	putative DNA repair protein RecO
SMU_86	0	0	0.00359337	0	0.000898343	conserved hypothetical protein
SMU_134	0	0	0.00359337	0	0.000898343	putative transcriptional regulator (TetR/AcrR family)
SMU_153	0	0	0.00359337	0	0.000898343	hypothetical protein
SMU_210c	0	0	0.00359337	0	0.000898343	hypothetical protein
SMU_220c	0	0	0.00359337	0	0.000898343	hypothetical protein
SMU_224c	0	0	0.00359337	0	0.000898343	hypothetical protein
SMU_292	0	0	0.00359337	0	0.000898343	putative transcriptional regulator
SMU_302	0	0	0.00359337	0	0.000898343	conserved hypothetical protein; putative membrane protein
SMU_373	0	0	0.00359337	0	0.000898343	hypothetical protein
SMU_442	0	0	0.00359337	0	0.000898343	conserved hypothetical protein
SMU_462	0	0	0.00359337	0	0.000898343	conserved hypothetical protein
SMU_503c	0	0	0.00359337	0	0.000898343	hypothetical protein
SMU_530c	0	0	0.00359337	0	0.000898343	conserved hypothetical protein
SMU_538	0	0	0.00359337	0	0.000898343	putative tryptophan synthase, alpha subunit
SMU_541	0	0	0.00359337	0	0.000898343	conserved hypothetical protein
SMU_547	0	0	0.00359337	0	0.000898343	conserved hypothetical protein
SMU_575c	0	0	0.00359337	0	0.000898343	putative membrane protein
SMU_600c	0	0	0.00359337	0	0.000898343	conserved hypothetical protein
SMU_614	0	0	0.00359337	0	0.000898343	hypothetical protein
SMU_639	0	0	0.00359337	0	0.000898343	putative acetyltransferase
SMU_727	0	0	0.00359337	0	0.000898343	putative transcriptional regulator
SMU_732	0	0	0.00359337	0	0.000898343	conserved hypothetical protein; possible inner membrane protein
SMU_794	0	0	0.00359337	0	0.000898343	hypothetical protein
SMU_892	0	0	0.00359337	0	0.000898343	putative type I restriction-modification system, specificity determinant
SMU_954	0	0	0.00359337	0	0.000898343	putative pyridoxal kinase
SMU_959c	0	0	0.00359337	0	0.000898343	hypothetical protein
SMU_1019	0	0	0.00359337	0	0.000898343	putative citrate lyase, gamma-subunit
SMU_1030	0	0	0.00359337	0	0.000898343	putative polyribonucleotide nucleotidyltransferase; Tn916 ORF8-like
SMU_1035	0	0	0.00359337	0	0.000898343	putative ABC transporter, ATP-binding protein
SMU_1057	0	0	0.00359337	0	0.000898343	conserved hypothetical protein, SatE
SMU_1134c	0	0	0.00359337	0	0.000898343	putative phosphate ABC transporter, ATP-binding protein
SMU_1175	0	0	0.00359337	0	0.000898343	putative sodium/amino acid (alanine) symporter
SMU_1180	0	0	0.00359337	0	0.000898343	putative alkylphosphonate uptake protein
SMU_1189c	0	0	0.00359337	0	0.000898343	conserved hypothetical protein
SMU_1207	0	0	0.00359337	0	0.000898343	Fic
SMU_1335c	0	0	0.00359337	0	0.000898343	putative enoyl-(acyl-carrier-protein) reductase
SMU_1356c	0	0	0.00359337	0	0.000898343	putative transposase fragment
SMU_1366c	0	0	0.00359337	0	0.000898343	putative ABC transporter; ATP-binding protein
SMU_1374	0	0	0.00359337	0	0.000898343	hypothetical protein
SMU_1399	0	0	0.00359337	0	0.000898343	hypothetical protein
SMU_1403c	0	0	0.00359337	0	0.000898343	conserved hypothetical protein
SMU_1480	0	0	0.00359337	0	0.000898343	hypothetical protein
SMU_1553c	0	0	0.00359337	0	0.000898343	hypothetical protein
SMU_1643c	0	0	0.00359337	0	0.000898343	conserved hypothetical protein
SMU_1677	0	0	0.00359337	0	0.000898343	putative UDP-N-acetylmuramoylananine-D-glutamate-2,6- diaminopimelate ligase; UDP-MurNac-tripeptide synthetase
SMU_1785	0	0	0.00359337	0	0.000898343	putative phosphatidate cytidylyltransferase synthase)
SMU_1827	0	0	0.00359337	0	0.000898343	putative biotin biosynthesis protein
SMU_1916	0	0	0.00359337	0	0.000898343	putative histidine kinase of the competence regulon, ComD
SMU_1930	0	0	0.00359337	0	0.000898343	putative cytoplasmic membrane protein; LemA-like protein
SMU_1976c	0	0	0.00359337	0	0.000898343	hypothetical protein
SMU_2061	0	0	0.00359337	0	0.000898343	hypothetical protein
SMU_2107c	0	0	0.00359337	0	0.000898343	hypothetical protein
SMU_18	0	0	0	0	0	hypothetical protein
SMU_39	0	0	0	0	0	conserved hypothetical protein
SMU_41	0	0	0	0	0	hypothetical protein
SMU_42	0	0	0	0	0	conserved hypothetical protein
SMU_53	0	0	0	0	0	conserved hypothetical protein
SMU_55	0	0	0	0	0	hypothetical protein
SMU_58	0	0	0	0	0	hypothetical protein
SMU_87	0	0	0	0	0	conserved hypothetical protein
SMU_94c	0	0	0	0	0	hypothetical protein; putative transposase fragment
SMU_102	0	0	0	0	0	putative PTS system, IID component
SMU_107	0	0	0	0	0	hypothetical protein
SMU_115	0	0	0	0	0	putative PTS system, fructose-specific IIA component
SMU_150	0	0	0	0	0	hypothetical protein
SMU_152	0	0	0	0	0	hypothetical protein
SMU_172	0	0	0	0	0	conserved hypothetical protein; putative cell growth regulatory protein
SMU_185	0	0	0	0	0	hypothetical protein
SMU_189	0	0	0	0	0	hypothetical protein
SMU_193c	0	0	0	0	0	conserved hypothetical protein
SMU_194c	0	0	0	0	0	conserved hypothetical protein; Bacteriophage P2 associated
SMU_195c	0	0	0	0	0	hypothetical protein
SMU_199c	0	0	0	0	0	hypothetical protein
SMU_204c	0	0	0	0	0	hypothetical protein
SMU_205c	0	0	0	0	0	hypothetical protein
SMU_206c	0	0	0	0	0	hypothetical protein
SMU_209c	0	0	0	0	0	hypothetical protein
SMU_211c	0	0	0	0	0	hypothetical protein
SMU_212c	0	0	0	0	0	hypothetical protein
SMU_214c	0	0	0	0	0	hypothetical protein
SMU_219	0	0	0	0	0	hypothetical protein
SMU_222c	0	0	0	0	0	hypothetical protein; possible integrase fragment
SMU_223c	0	0	0	0	0	hypothetical protein
SMU_239c	0	0	0	0	0	hypothetical protein
SMU_264	0	0	0	0	0	conserved hypothetical protein
SMU_276c	0	0	0	0	0	hypothetical protein
SMU_279	0	0	0	0	0	hypothetical protein
SMU_284	0	0	0	0	0	hypothetical protein
SMU_293	0	0	0	0	0	hypothetical protein
SMU_295	0	0	0	0	0	hypothetical protein
SMU_379	0	0	0	0	0	hypothetical protein
SMU_385	0	0	0	0	0	putative glycoprotein endopeptidase
SMU_389	0	0	0	0	0	conserved hypothetical protein
SMU_390	0	0	0	0	0	hypothetical protein
SMU_401c	0	0	0	0	0	conserved hypothetical protein
SMU_405c	0	0	0	0	0	putative transcriptional regulator
SMU_429c	0	0	0	0	0	hypothetical protein
SMU_436c	0	0	0	0	0	putative transposase, ISSmu1
SMU_444	0	0	0	0	0	hypothetical protein
SMU_451	0	0	0	0	0	hypothetical protein
SMU_454	0	0	0	0	0	putative cell division protein
SMU_457	0	0	0	0	0	hypothetical protein
SMU_497c	0	0	0	0	0	conserved hypothetical protein
SMU_528c	0	0	0	0	0	conserved hypothetical protein
SMU_529	0	0	0	0	0	hypothetical protein
SMU_531	0	0	0	0	0	putative chorismate mutase
SMU_545	0	0	0	0	0	hypothetical protein
SMU_565c	0	0	0	0	0	putative transposase, ISSmu1
SMU_566c	0	0	0	0	0	conserved hypothetical protein
SMU_581	0	0	0	0	0	putative exodeoxyribonuclease VII, small subunit
SMU_590c	0	0	0	0	0	putative transposase, fragment
SMU_594	0	0	0	0	0	hypothetical protein
SMU_604	0	0	0	0	0	hypothetical protein
SMU_632	0	0	0	0	0	putative transcriptional regulator
SMU_652c	0	0	0	0	0	putative ABC transporter, ATP-binding protein; possible nitrate transport system
SMU_661	0	0	0	0	0	putative transcriptional regulator
SMU_665	0	0	0	0	0	putative acetylglutamate kinase
SMU_669c	0	0	0	0	0	putative glutaredoxin
SMU_677	0	0	0	0	0	putative transcriptional regulator (MerR family)
SMU_681	0	0	0	0	0	hypothetical protein
SMU_685	0	0	0	0	0	hypothetical protein
SMU_687c	0	0	0	0	0	hypothetical protein
SMU_711	0	0	0	0	0	conserved hypothetical protein
SMU_721	0	0	0	0	0	conserved hypothetical protein
SMU_730	0	0	0	0	0	conserved hypothetical protein
SMU_750c	0	0	0	0	0	hypothetical protein
SMU_766	0	0	0	0	0	conserved hypothetical protein
SMU_767	0	0	0	0	0	putative transposase, ISSmu1
SMU_791c	0	0	0	0	0	hypothetical protein
SMU_797	0	0	0	0	0	conserved hypothetical protein
SMU_800	0	0	0	0	0	hypothetical protein
SMU_811	0	0	0	0	0	hypothetical protein
SMU_858	0	0	0	0	0	putative aspartate transcarbamoylase
SMU_866	0	0	0	0	0	conserved hypothetical protein
SMU_867	0	0	0	0	0	putative 16S rRNA processing protein
SMU_895	0	0	0	0	0	possible DNA-damage-inducible protein
SMU_896	0	0	0	0	0	conserved hypothetical protein
SMU_955	0	0	0	0	0	conserved hypothetical protein
SMU_958	0	0	0	0	0	hypothetical protein
SMU_999	0	0	0	0	0	hypothetical protein
SMU_1000	0	0	0	0	0	hypothetical protein
SMU_1011	0	0	0	0	0	putative CitG protein
SMU_1018	0	0	0	0	0	hypothetical protein
SMU_1024c	0	0	0	0	0	putative transposase fragment
SMU_1025	0	0	0	0	0	putative transcriptional regulator
SMU_1026	0	0	0	0	0	hypothetical protein
SMU_1029	0	0	0	0	0	conserved hypothetical protein
SMU_1031	0	0	0	0	0	putative transposon excisionase; Tn916 ORF1-like
SMU_1044c	0	0	0	0	0	putative pseudouridylate synthase
SMU_1056	0	0	0	0	0	hypothetical protein
SMU_1061	0	0	0	0	0	putative DNA-binding protein
SMU_1065c	0	0	0	0	0	putative transcriptional regulator (GntR family)
SMU_1082	0	0	0	0	0	putative serine hydroxymethyltransferase
SMU_1096	0	0	0	0	0	putative ABC transporter, ATP-binding protein, choline transporter
SMU_1127	0	0	0	0	0	putative 30S ribosomal protein S20
SMU_1148	0	0	0	0	0	putative transporter, ATP-binding protein; bacteriocin immunity protein
SMU_1154c	0	0	0	0	0	hypothetical protein
SMU_1155	0	0	0	0	0	hypothetical protein
SMU_1156c	0	0	0	0	0	hypothetical protein
SMU_1159c	0	0	0	0	0	hypothetical protein
SMU_1169c	0	0	0	0	0	putative thioredoxin family protein
SMU_1183	0	0	0	0	0	PTS system, mannitol-specific enzyme IIA
SMU_1205c	0	0	0	0	0	hypothetical protein
SMU_1255c	0	0	0	0	0	hypothetical protein
SMU_1259	0	0	0	0	0	conserved hypothetical protein; possible restriction endonuclease
SMU_1261c	0	0	0	0	0	putative phosphoribosyl-ATP pyrophosphohydrolase
SMU_1269	0	0	0	0	0	putative phosphoserine phosphatase
SMU_1300c	0	0	0	0	0	conserved hypothetical protein
SMU_1310	0	0	0	0	0	hypothetical protein
SMU_1316c	0	0	0	0	0	hypothetical protein
SMU_1330c	0	0	0	0	0	putative transposase
SMU_1348c	0	0	0	0	0	putative ABC transporter, ATP-binding protein
SMU_1353	0	0	0	0	0	putative transposase
SMU_1355c	0	0	0	0	0	putative transposase fregment
SMU_1357	0	0	0	0	0	putative transposase fragment
SMU_1358	0	0	0	0	0	putative transposase fragment
SMU_1359	0	0	0	0	0	hypothetical protein
SMU_1360c	0	0	0	0	0	hypothetical protein
SMU_1365c	0	0	0	0	0	hypothetical protein; possible permease
SMU_1368	0	0	0	0	0	hypothetical protein
SMU_1369	0	0	0	0	0	hypothetical protein
SMU_1372c	0	0	0	0	0	hypothetical protein
SMU_1373c	0	0	0	0	0	hypothetical protein
SMU_1402c	0	0	0	0	0	conserved hypothetical protein
SMU_1407c	0	0	0	0	0	putative transposase, ISSmu1
SMU_1408c	0	0	0	0	0	conserved hypothetical protein
SMU_1420	0	0	0	0	0	putative oxidoreductase
SMU_1496	0	0	0	0	0	galactose-6-phosphate isomerase, subunit LacA
SMU_1507c	0	0	0	0	0	hypothetical protein
SMU_1511c	0	0	0	0	0	putative acetyltransferase
SMU_1524c	0	0	0	0	0	conserved hypothetical protein
SMU_1526c	0	0	0	0	0	conserved hypothetical protein
SMU_1545c	0	0	0	0	0	conserved hypothetical protein
SMU_1558c	0	0	0	0	0	putative acetyltransferase
SMU_1575c	0	0	0	0	0	hypothetical protein
SMU_1579	0	0	0	0	0	hypothetical protein
SMU_1610	0	0	0	0	0	50S ribosomal protein L33
SMU_1621c	0	0	0	0	0	conserved hypothetical protein
SMU_1633c	0	0	0	0	0	conserved hypothetical protein
SMU_1638c	0	0	0	0	0	hypothetical protein
SMU_1670c	0	0	0	0	0	conserved hypothetical protein
SMU_1715c	0	0	0	0	0	conserved hypothetical protein
SMU_1725	0	0	0	0	0	putative acylphosphatase
SMU_1747c	0	0	0	0	0	putative phosphatase
SMU_1750c	0	0	0	0	0	hypothetical protein
SMU_1752c	0	0	0	0	0	hypothetical protein
SMU_1753c	0	0	0	0	0	conserved hypothetical protein
SMU_1757c	0	0	0	0	0	conserved hypothetical protein
SMU_1767c	0	0	0	0	0	hypothetical protein
SMU_1771c	0	0	0	0	0	hypothetical protein
SMU_1772c	0	0	0	0	0	hypothetical protein
SMU_1776c	0	0	0	0	0	conserved hypothetical protein
SMU_1794c	0	0	0	0	0	hypothetical protein
SMU_1804c	0	0	0	0	0	hypothetical protein
SMU_1808c	0	0	0	0	0	putative integrase fragment
SMU_1810	0	0	0	0	0	putative bacteriocin operon component, ScnE-like protein
SMU_1813	0	0	0	0	0	putative transposase fragment
SMU_1815	0	0	0	0	0	putative response regulator; ScnR-like protein
SMU_1817c	0	0	0	0	0	putative maturase-related protein
SMU_1818c	0	0	0	0	0	hypothetical protein
SMU_1832	0	0	0	0	0	hypothetical protein
SMU_1852	0	0	0	0	0	putative magnesium/cobalt transport protein
SMU_1861c	0	0	0	0	0	hypothetical protein
SMU_1872c	0	0	0	0	0	conserved hypothetical protein
SMU_1888	0	0	0	0	0	hypothetical protein; possible transposase fragment
SMU_1891c	0	0	0	0	0	hypothetical protein
SMU_1893c	0	0	0	0	0	putative transposase, ISSmu1
SMU_1894c	0	0	0	0	0	conserved hypothetical protein
SMU_1899	0	0	0	0	0	putative ABC transporter, ATP-binding and permease protein (fragment)
SMU_1902c	0	0	0	0	0	hypothetical protein
SMU_1903c	0	0	0	0	0	hypothetical protein
SMU_1907	0	0	0	0	0	hypothetical protein
SMU_1925c	0	0	0	0	0	conserved hypothetical protein
SMU_1956c	0	0	0	0	0	hypothetical protein
SMU_1970c	0	0	0	0	0	putative phenylalanyl-tRNA synthetase, beta subunit
SMU_1982c	0	0	0	0	0	conserved hypothetical protein
SMU_1983	0	0	0	0	0	putative competence protein ComYD
SMU_1984	0	0	0	0	0	putative competence protein ComYC
SMU_1985	0	0	0	0	0	putative ABC transporter ComYB; probably part of the DNA transport machinery
SMU_2043c	0	0	0	0	0	conserved hypothetical protein
SMU_2053c	0	0	0	0	0	hypothetical protein
SMU_2076c	0	0	0	0	0	hypothetical protein
SMU_2096c	0	0	0	0	0	hypothetical protein
SMU_2111c	0	0	0	0	0	hypothetical protein
SMU_2114c	0	0	0	0	0	putative transcriptional regulator
SMU_2123	0	0	0	0	0	hypothetical protein
SMU_2124	0	0	0	0	0	hypothetical protein
SMU_2130	0	0	0	0	0	conserved hypothetical protein
SMU_2131	0	0	0	0	0	hypothetical protein
SMU_2136c	0	0	0	0	0	hypothetical protein

## Sheet: A.act_dual
Relative abundance (%) of A. act. genes expressed in dual-species biofilms
	co_4h	co_4h	co_8h	co_8h	co_12h	co_12h	co_24h	co_24h	co_6h	co_6h	co_10h	co_10h
	sample01	sample02	sample03	sample04	sample05	sample06	sample07	sample08	sample13	sample14	sample15	sample16	mean
CF65_00002.p01	0.0601185	0.0535826	0.0576447	0.0477826	0.0227925	0.0279562	0.029042	0.0419723	0.0449073	0.0474322	0.0217902	0.0330134	0.0406695
CF65_00003.p01	0.0046245	0.00688133	0.0050863	0.00472575	0.000633125	0.00167737	0.00284725	0.00181502	0.00404166	0.00606691	0.00227659	0.00198876	0.00355538
CF65_00004.p01	0.0205669	0.020644	0.0296701	0.0446321	0.0580365	0.0579625	0.0354957	0.0292672	0.0161666	0.017925	0.0679723	0.0751751	0.0394595
CF65_00007.p01	0.0276253	0.0294521	0.0364518	0.0346555	0.0704879	0.0590807	0.0546672	0.0460561	0.0363749	0.0330922	0.0673219	0.0596628	0.046244
CF65_00008.p01	0	0	0	0	0	0	0	0	0	0	0	0	0
CF65_00009.p01	0	0	0	0	0	0	0	0	0	0	0	0	0
CF65_00010.p01	0	0	0	0	0.000211042	0.000186375	0.000189817	0	0	0	0	0	4.89362e-05
CF65_00012.p01	0.000243395	0.000183502	0	0	0	0	0.000189817	0.000226877	0	0.000275768	0	0	9.32799e-05
CF65_00013.p01	0	0	0	0	0	0	0	0	0	0	0	0	0
CF65_00015.p01	0.00365092	0.00522981	0.0101726	0.00367558	0.00569813	0.00615036	0.00816212	0.0138395	0.00673609	0.00606691	0.00552885	0.00437527	0.00660718
CF65_00017.p01	0.0233659	0.0186255	0.00593401	0.00840133	0.0126625	0.0162146	0.0197409	0.0176964	0.0157176	0.0193038	0.0107325	0.00755729	0.0146627
CF65_00018.p01	0.0202018	0.022479	0.0101726	0.00997658	0.00780854	0.0087596	0.0108196	0.012932	0.0224536	0.0182007	0.00878112	0.00517077	0.0131463
CF65_00019.p01	0.0159424	0.0146802	0.0169543	0.00735116	0.00738646	0.00708223	0.00949084	0.00907509	0.0206574	0.017925	0.00715498	0.00596628	0.0116389
CF65_00020.p01	0.0463667	0.0395447	0.0330609	0.0304548	0.0221594	0.0218058	0.0286623	0.027679	0.0476017	0.0432957	0.0289452	0.0306269	0.0333503
CF65_00021.p01	0.0421073	0.0466095	0.0254315	0.0215284	0.00738646	0.011928	0.0136668	0.0131589	0.0390693	0.0408137	0.0149604	0.00835279	0.0237511
CF65_00022.p01	0.0296942	0.0326634	0.0101726	0.0115518	0.00590917	0.00540486	0.00968065	0.00975572	0.0202083	0.019028	0.00780544	0.00477302	0.0138873
CF65_00024.p01	0.00401602	0.00605557	0.00254315	0.0031505	0.00464292	0.00689586	0.00417597	0.00635256	0.00583795	0.00413653	0.00780544	0.0103415	0.00549617
CF65_00025.p01	0.0182546	0.0141297	0.0135635	0.0136522	0.0208931	0.0182647	0.0254354	0.0197383	0.012125	0.00937613	0.0318722	0.0210809	0.0181988
CF65_00026.p01	0.0519648	0.0570691	0.0228883	0.0288796	0.0109742	0.0123007	0.0149955	0.0149739	0.0476017	0.0490868	0.017237	0.0135236	0.0284579
CF65_00028.p01	0.15054	0.155334	0.0839239	0.0997658	0.0725983	0.0670948	0.083899	0.0986916	0.0893655	0.0951401	0.058866	0.0425595	0.0914816
CF65_00029.p01	0.143846	0.124047	0.0771422	0.0934648	0.080829	0.0814457	0.119395	0.105498	0.108227	0.112514	0.0868355	0.0660268	0.0999392
CF65_00030.p01	0.020932	0.022112	0.011868	0.0131271	0.0122404	0.0180783	0.0229678	0.0167889	0.0175138	0.0165461	0.0123586	0.0115348	0.016339
CF65_00031.p01	0.00864052	0.00779884	0.0050863	0.00420067	0.0025325	0.00540486	0.00607413	0.00839446	0.00673609	0.0052396	0.00422795	0.00636403	0.00589166
CF65_00033.p01	0.00888391	0.00834934	0.00847716	0.006301	0.00358771	0.00484574	0.00588432	0.00589881	0.00718517	0.00882459	0.00780544	0.00517077	0.00676783
CF65_00034.p01	0.019715	0.02358	0.0211929	0.0199532	0.0132956	0.0152827	0.0159446	0.0167889	0.0179629	0.0193038	0.0156109	0.0178988	0.0180441
CF65_00036.p01	0.0653515	0.0656937	0.0432335	0.0357057	0.0525494	0.0505075	0.0544774	0.0558118	0.0480508	0.0493626	0.0481335	0.0401729	0.0507542
CF65_00037.p01	0.0178895	0.018809	0.0186498	0.0199532	0.0280685	0.0283289	0.0303707	0.0263178	0.0211064	0.0170976	0.0266686	0.0290359	0.0235247
CF65_00038.p01	0.00608487	0.00614732	0.00169543	0.00262542	0.00274354	0.00223649	0.00436578	0.00408379	0.00269444	0.00275769	0.00195136	0.00278426	0.00334753
CF65_00039.p01	0.0212971	0.021378	0.00762945	0.00892642	0.00548708	0.00484574	0.00949084	0.0113439	0.00943053	0.0115823	0.0061793	0.00596628	0.0102964
CF65_00040.p01	0.00438111	0.00348654	0.00339086	0.00157525	0.000633125	0.000372749	0.00189817	0.00113439	0.00224536	0.00165461	0.000325227	0.000795504	0.00182441
CF65_00041.p01	0.00438111	0.0044958	0	0.0031505	0.000844167	0.00111825	0.00379633	0.00226877	0.00224536	0.00634267	0.00292704	0.00159101	0.00276342
CF65_00042.p01	0.000243395	0.000275253	0.000847716	0	0.000422083	0.000372749	0.000949084	0.000680632	0	0.000551537	0.000325227	0.000397752	0.000422119
CF65_00043.p01	0.00705845	0.00816584	0.000847716	0.00262542	0.00168833	0.000559124	0.0045556	0.00521818	0.00269444	0.00551537	0.00130091	0.000795504	0.00341874
CF65_00044.p01	0.00365092	0.00422055	0.00169543	0.00157525	0.000633125	0.000931873	0.00303707	0.00408379	0.000898146	0.00110307	0	0	0.0018191
CF65_00046.p01	0.0178895	0.0177079	0.00593401	0.00472575	0.00337667	0.00242287	0.00892139	0.0127051	0.00808331	0.00882459	0.00325226	0.00318201	0.00808546
CF65_00047.p01	0.157233	0.114964	0.0389949	0.0498829	0.0362992	0.0335474	0.105538	0.11117	0.0830785	0.0882459	0.0331731	0.0393774	0.074292
CF65_00048.p01	0.337832	0.301586	0.169543	0.205308	0.0932804	0.109961	0.0892139	0.0918853	0.241601	0.211514	0.160011	0.186148	0.183157
CF65_00049.p01	0.0663251	0.06707	0.0491675	0.0593344	0.0470623	0.0436116	0.047644	0.0435604	0.0565832	0.0521202	0.0715498	0.060856	0.0554071
CF65_00050.p01	0.0153339	0.0157812	0.0152589	0.0157525	0.00485396	0.00503211	0.00835193	0.0104364	0.0148194	0.0162703	0.00878112	0.00914829	0.0116517
CF65_00052.p01	0.00365092	0.00321129	0.00169543	0.00420067	0.00189938	0.00167737	0.00151853	0.00113439	0.00404166	0.00358499	0.00227659	0.00198876	0.00257333
CF65_00054.p01	0.00547639	0.00596382	0.00593401	0.00472575	0.0025325	0.00391386	0.00436578	0.0049913	0.00449073	0.00551537	0.00357749	0.00278426	0.00452261
CF65_00055.p01	0.00267734	0.00266078	0.000847716	0.00525083	0.00126625	0.00242287	0.00208798	0.00385691	0.00269444	0.00358499	0.00162613	0.00437527	0.00277929
CF65_00056.p01	0.00523299	0.00422055	0.0050863	0.00367558	0.00379875	0.00372749	0.00493523	0.00544505	0.0049398	0.00551537	0.00390272	0.00318201	0.00447182
CF65_00057.p01	0.00778864	0.00513806	0.00593401	0.00892642	0.00358771	0.00428661	0.00588432	0.00680632	0.00449073	0.00854882	0.00455317	0.00318201	0.00576057
CF65_00058.p01	0.00669336	0.00422055	0.00593401	0.00525083	0.00211042	0.00223649	0.0056945	0.00431067	0.00763424	0.00330922	0.00357749	0.00477302	0.0046454
CF65_00059.p01	0.00255565	0.00256903	0.00423858	0.0031505	0.00147729	0.00111825	0.00474542	0.00226877	0.00134722	0.00248192	0.00195136	0.00357977	0.00262365
CF65_00061.p01	0.0109528	0.0102761	0.00932488	0.0105017	0.00569813	0.00540486	0.00702322	0.00975572	0.00449073	0.0113065	0.00325226	0.00676178	0.00789572
CF65_00062.p01	0.00669336	0.00834934	0.0110203	0.0152274	0.00780854	0.00931873	0.0106297	0.0113439	0.00224536	0.00330922	0.0048784	0.00835279	0.00826476
CF65_00064.p01	0.009249	0.00807409	0.0211929	0.0131271	0.0282796	0.0219922	0.0305605	0.025864	0.00763424	0.0104792	0.020164	0.0182966	0.0179095
CF65_00065.p01	0	0	0	0	0	0	0	0	0	0	0	0	0
CF65_00066.p01	0.00596317	0.00440405	0.00339086	0.00525083	0.0194158	0.0182647	0.015565	0.0192846	0.00179629	0.00303345	0.00455317	0.00238651	0.00860904
CF65_00068.p01	0.053912	0.0575279	0.0551016	0.0430568	0.0268023	0.0290744	0.0882648	0.0973303	0.0511943	0.063151	0.041629	0.0346044	0.0534707
CF65_00069.p01	0.0705845	0.0597299	0.0356041	0.0687859	0.172632	0.155995	0.185071	0.204643	0.0296388	0.0466049	0.0627687	0.0803459	0.0977004
CF65_00071.p01	0.0150905	0.0154142	0.0161066	0.0173277	0.0113963	0.00931873	0.0210697	0.0229146	0.0098796	0.0165461	0.00910634	0.00795504	0.0143438
CF65_00072.p01	0.020932	0.0296356	0.011868	0.0115518	0.0124515	0.0126735	0.015565	0.0197383	0.0143703	0.0162703	0.0136595	0.0147168	0.0161194
CF65_00075.p01	0.00243395	0.00357829	0.00254315	0.00157525	0.00168833	0.000931873	0.00265743	0.0029494	0.00224536	0.00330922	0.00162613	0.00198876	0.00229393
CF65_00076.p01	0.00766694	0.00807409	0.00593401	0.00420067	0.00400979	0.00559124	0.0117686	0.0163352	0.00583795	0.00386076	0.00650453	0.00198876	0.00681438
CF65_00077.p01	0.0166725	0.0189007	0.017802	0.012602	0.0139288	0.0154691	0.0356855	0.0530893	0.0211064	0.0204069	0.0247172	0.0182966	0.0223898
CF65_00078.p01	0.00304244	0.00165152	0	0.000525083	0.000844167	0.000931873	0.00246762	0.00158814	0.00269444	0.00110307	0.000325227	0.000397752	0.00129761
CF65_00079.p01	0.0205669	0.0244975	0.0271269	0.0320301	0.0428415	0.0372749	0.0432782	0.0431067	0.0166157	0.0198553	0.0260181	0.0314224	0.0303862
CF65_00080.p01	0.0716798	0.0717493	0.0915534	0.100291	0.0749198	0.0721269	0.079723	0.105725	0.0476017	0.0482595	0.058866	0.0815391	0.0753362
CF65_00081.p01	0.0199584	0.022846	0.0127157	0.0136522	0.0118183	0.00857323	0.0159446	0.0154277	0.0175138	0.0187523	0.00682976	0.00954605	0.0144648
CF65_00083.p01	0.00048679	0.000825759	0.000847716	0	0.000422083	0	0.000189817	0.00136126	0.000898146	0.00110307	0.00097568	0	0.000592527
CF65_00084.p01	0.009249	0.00853285	0.00847716	0.0105017	0.0160392	0.0139781	0.0159446	0.0117976	0.00628702	0.00579114	0.0152856	0.0155123	0.0114497
CF65_00085.p01	0.00620657	0.00605557	0.00762945	0.00577592	0.00358771	0.00633673	0.00588432	0.00567193	0.00538887	0.00634267	0.0048784	0.00477302	0.00571093
CF65_00086.p01	0.00718015	0.0105514	0.0127157	0.00525083	0.00590917	0.00857323	0.00759267	0.00726007	0.0049398	0.00772152	0.00292704	0.00278426	0.00695049
CF65_00087.p01	0.00340753	0.00440405	0.00169543	0.00210033	0.00105521	0.00130462	0.000949084	0.00136126	0.00449073	0.00330922	0.000325227	0	0.00203356
CF65_00088.p01	0.0789816	0.10845	0.0974874	0.0792876	0.0320783	0.0454754	0.0482134	0.0567193	0.0592776	0.0849367	0.0429299	0.0521055	0.0654952
CF65_00089.p01	0.0245829	0.026149	0.0356041	0.0393812	0.0225815	0.0301927	0.00892139	0.00907509	0.0152685	0.0173734	0.0123586	0.0250584	0.0222122
CF65_00091.p01	0.00365092	0.00532156	0.00169543	0.00210033	0.000633125	0.000559124	0.000759267	0.00136126	0.00359258	0.00193038	0	0.00119326	0.00189977
CF65_00092.p01	0.0419856	0.0278923	0.0194975	0.0220535	0.0780854	0.0715678	0.089024	0.103683	0.0130231	0.0159946	0.0149604	0.0190921	0.0430716
CF65_00093.p01	0.00365092	0.00541331	0.00169543	0.00210033	0.00865271	0.00689586	0.00892139	0.0124782	0.00269444	0.00303345	0.00195136	0.00238651	0.0049895
CF65_00096.p01	0.00547639	0.00578032	0.00339086	0.00210033	0.00590917	0.00838685	0.00854175	0.0140664	0.000898146	0.00248192	0.00292704	0.00278426	0.00522862
CF65_00099.p01	0.00109528	0.00155977	0.00169543	0.00105017	0.00189938	0.00186374	0.0022778	0.0049913	0.000449073	0.00220615	0.000325227	0.000795504	0.00168407
CF65_00101.p01	0.00146037	0.00137626	0.000847716	0.00157525	0.000211042	0.00130462	0.00056945	0.00158814	0.00224536	0.000827305	0.000650453	0.000795504	0.00112096
CF65_00105.p01	0.00803203	0.00605557	0.00847716	0.00367558	0.00211042	0.00111825	0.0034167	0.00476442	0.00898146	0.00716998	0.00162613	0.00159101	0.00475156
CF65_00106.p01	0.00657166	0.0043123	0.00339086	0.00262542	0.00168833	0.001491	0.00170835	0.00431067	0.00404166	0.00303345	0.00097568	0.000795504	0.00291207
CF65_00107.p01	0.0287206	0.026516	0.0228883	0.0147023	0.00886375	0.0111825	0.0142363	0.0181502	0.0220046	0.0173734	0.0133343	0.0107393	0.0173926
CF65_00108.p01	0.0378479	0.042389	0.0364518	0.0336053	0.0173054	0.0156555	0.0258151	0.0324434	0.0269444	0.0336438	0.0130091	0.0210809	0.028016
CF65_00109.p01	0.0343187	0.0417467	0.0228883	0.012602	0.00295458	0.00223649	0.0045556	0.00453754	0.0220046	0.0308861	0.00195136	0.00278426	0.0152889
CF65_00110.p01	0.00608487	0.00623907	0.0050863	0.00472575	0.00168833	0	0.00284725	0.00476442	0.00718517	0.00772152	0.000650453	0.000795504	0.00398239
CF65_00111.p01	0.000243395	0.000458755	0	0	0	0.000186375	0.000189817	0.000680632	0.000449073	0	0	0	0.000184004
CF65_00112.p01	0.00316413	0.00293603	0.0050863	0.00210033	0.00168833	0.000931873	0.00360652	0.00340316	0.00134722	0.00275769	0.00162613	0.00159101	0.00251989
CF65_00113.p01	0.0247046	0.0263325	0.0288224	0.0152274	0.00780854	0.00782773	0.0106297	0.0127051	0.0175138	0.0195796	0.00878112	0.00715953	0.015591
CF65_00114.p01	0.0721666	0.0722998	0.0457767	0.0388562	0.020049	0.0285153	0.0446069	0.0485517	0.0601758	0.0526718	0.0282947	0.0254561	0.044785
CF65_00115.p01	0.0551289	0.067804	0.0796853	0.0635351	0.0565592	0.0678403	0.0696627	0.0787264	0.0350277	0.0474322	0.0409785	0.046537	0.0590764
CF65_00116.p01	0.00584148	0.00651432	0.00593401	0.00787625	0.00189938	0.00167737	0.00531487	0.00816758	0.00628702	0.00579114	0.00260181	0.00278426	0.00505746
CF65_00117.p01	0	0	0	0	0	0	0	0	0	0	0	0	0
CF65_00119.p01	0.00121697	0.000734008	0.00169543	0.00105017	0.000211042	0.000559124	0.00284725	0.0029494	0.000449073	0.00165461	0.000650453	0.000397752	0.00120127
CF65_00120.p01	0.00316413	0.00357829	0.00593401	0.00420067	0.00211042	0.00279562	0.00588432	0.00567193	0.00359258	0.00303345	0.00097568	0.00159101	0.00354434
CF65_00122.p01	0.000121697	0.000183502	0	0	0.000422083	0.000931873	0	0.000453754	0.000449073	0	0.000325227	0.000397752	0.000273747
CF65_00123.p01	0	0	0	0	0	0	0	0	0	0	0	0	0
CF65_00124.p01	0.0223923	0.0219285	0.0339086	0.0372809	0.0588806	0.055726	0.0480236	0.038796	0.0251481	0.0201311	0.044556	0.0556853	0.0385381
CF65_00125.p01	0.0418639	0.0345901	0.0356041	0.0446321	0.102355	0.0767863	0.0732693	0.0580806	0.0691572	0.0521202	0.121635	0.0954605	0.0671295
CF65_00126.p01	0.00109528	0.00119276	0.00339086	0.000525083	0.00147729	0.000745498	0.000759267	0.000907509	0	0.000827305	0.000650453	0.00159101	0.00109686
CF65_00128.p01	0.00511129	0.00706483	0.0144112	0.0131271	0.0270133	0.0344793	0.0265743	0.0260909	0.00718517	0.010755	0.0185379	0.0242629	0.0178844
CF65_00129.p01	0	0	0	0	0	0.000186375	0	0.000680632	0	0	0.000325227	0	9.93528e-05
CF65_00131.p01	0.00401602	0.00477105	0.00254315	0.00840133	0.00780854	0.00987785	0.00588432	0.0108901	0.00449073	0.00330922	0.00845589	0.00676178	0.00643417
CF65_00132.p01	0.000608487	0.000275253	0.00254315	0	0.000211042	0.00111825	0.00056945	0.0020419	0.000449073	0	0.000325227	0.000397752	0.000711631
CF65_00134.p01	0.00730185	0.00972561	0.0135635	0.0168027	0.0130846	0.0108097	0.0140464	0.0192846	0.00673609	0.0096519	0.00910634	0.0135236	0.0119697
CF65_00135.p01	0.022514	0.0314706	0.0305178	0.0346555	0.0242698	0.0242287	0.047644	0.0573999	0.0224536	0.0234403	0.0289452	0.0310246	0.031547
CF65_00136.p01	0.0159424	0.0155059	0.0169543	0.0110267	0.0276465	0.0259061	0.0430884	0.0567193	0.0130231	0.0129611	0.0211397	0.0206831	0.0233831
CF65_00137.p01	0.0205669	0.0278923	0.00847716	0.0178528	0.00949688	0.00764136	0.0161344	0.0181502	0.0175138	0.010755	0.00748021	0.00835279	0.0141928
CF65_00138.p01	0	0	0	0	0	0	0	0.000226877	0	0	0	0	1.89064e-05
CF65_00139.p01	0.00730185	0.00550506	0.00847716	0.00682608	0.00696438	0.00652311	0.0108196	0.0106632	0.00179629	0.0052396	0.00260181	0.00357977	0.00635816
CF65_00140.p01	0.000851882	0.00110101	0.00339086	0.00262542	0.000422083	0.000559124	0.00056945	0.00136126	0	0.000275768	0.000325227	0.000397752	0.000989987
CF65_00141.p01	0.0461233	0.0483528	0.0389949	0.0451572	0.0618352	0.0665357	0.0389124	0.0521818	0.0260462	0.0460533	0.0494344	0.0548898	0.0478764
CF65_00142.p01	0	0.000458755	0	0.000525083	0.00147729	0.00223649	0.00170835	0.00136126	0	0	0	0.000397752	0.000680416
CF65_00143.p01	0.000243395	0.000275253	0.000847716	0.000525083	0.00379875	0.00484574	0.00531487	0.00635256	0.000449073	0.000551537	0.00162613	0.000397752	0.00210232
CF65_00144.p01	0.00279904	0.00311954	0.00254315	0.00157525	0.00211042	0.00279562	0.0056945	0.00431067	0.00179629	0.00165461	0.00227659	0.00119326	0.00265574
CF65_00145.p01	0.00109528	0.000825759	0.000847716	0.00157525	0.000844167	0.000931873	0.00132872	0.000453754	0.00269444	0	0.00162613	0.000397752	0.00105174
CF65_00146.p01	0	0.000275253	0	0	0.000211042	0	0	0.000226877	0	0	0.000325227	0	8.65332e-05
CF65_00148.p01	0.0233659	0.0247728	0.0406904	0.0372809	0.0472733	0.0465936	0.0514403	0.0515011	0.0143703	0.0234403	0.0338236	0.0350022	0.0357962
CF65_00150.p01	0.097723	0.111019	0.0788376	0.0792876	0.0593027	0.0656038	0.0812416	0.0916584	0.0767915	0.0808002	0.0666714	0.0652313	0.079514
CF65_00151.p01	0.0924901	0.109275	0.0940965	0.102916	0.0850498	0.096542	0.118635	0.152235	0.0844257	0.0984494	0.073176	0.0731864	0.0983731
CF65_00153.p01	0.0115613	0.0132121	0.0152589	0.0246789	0.0360881	0.0331747	0.0242965	0.0256371	0.0143703	0.0217857	0.0630939	0.0596628	0.0285684
CF65_00155.p01	0.00048679	0.000275253	0.00169543	0.00105017	0.000422083	0.00205012	0.000759267	0.000907509	0.000449073	0	0.000650453	0.00159101	0.00086143
CF65_00156.p01	0.00121697	0.000275253	0.000847716	0.000525083	0.00147729	0.000745498	0.000949084	0.00181502	0	0.00165461	0.00227659	0.00159101	0.00111451
CF65_00157.p01	0	0	0	0	0	0.000186375	0	0	0	0	0	0	1.55312e-05
CF65_00158.p01	0.0141169	0.0150472	0.0237361	0.0131271	0.0185717	0.0191966	0.0260049	0.0220071	0.0098796	0.0124096	0.0234163	0.0250584	0.0185476
CF65_00160.p01	0.000121697	0.000183502	0	0	0.000211042	0	0.000189817	0.000226877	0.000449073	0	0	0	0.000115167
CF65_00161.p01	0.00048679	0.000183502	0	0.000525083	0.000211042	0	0	0.000680632	0	0	0	0	0.000173921
CF65_00162.p01	0.000243395	0.000642257	0.000847716	0.000525083	0.000211042	0	0	0.000226877	0.000449073	0.000551537	0	0	0.000308082
CF65_00163.p01	0	9.1751e-05	0	0	0	0.000186375	0	0.000226877	0	0.000275768	0	0	6.50643e-05
CF65_00164.p01	0.00170376	0.00183502	0.00254315	0.000525083	0.00358771	0.00410024	0.00493523	0.00862134	0.00224536	0.00220615	0.00390272	0.00437527	0.00338175
CF65_00165.p01	0.00133867	0.00201852	0.00339086	0.00262542	0.00548708	0.00316837	0.00588432	0.00453754	0.00224536	0.00220615	0.00357749	0.00397752	0.00337144
CF65_00166.p01	0.0103443	0.0125699	0.00678173	0.0105017	0.00949688	0.00894598	0.00835193	0.0106632	0.00898146	0.0129611	0.00650453	0.00596628	0.00933908
CF65_00167.p01	0.00839712	0.00752359	0.00593401	0.00420067	0.00316563	0.00167737	0.00607413	0.00612568	0.0049398	0.00496383	0.00357749	0.00477302	0.0051127
CF65_00168.p01	0.0226357	0.0187172	0.00847716	0.0131271	0.0293348	0.0281426	0.0520098	0.0519549	0.0098796	0.0135127	0.0208145	0.0210809	0.0241406
CF65_00169.p01	0.081659	0.0957881	0.0500153	0.0698361	0.035455	0.048271	0.0442273	0.0485517	0.0579304	0.0587387	0.0520362	0.0572763	0.0583154
CF65_00170.p01	0.000365092	0.00100926	0	0.000525083	0.00147729	0.001491	0.0011389	0.0020419	0	0.00137884	0.000325227	0	0.000812716
CF65_00171.p01	0.0107094	0.00963386	0.0127157	0.0183779	0.0358771	0.0357839	0.038343	0.038796	0.00808331	0.00772152	0.0130091	0.0147168	0.020314
CF65_00172.p01	0.0307895	0.0321129	0.0466244	0.0519832	0.125148	0.110147	0.0964269	0.104137	0.0287407	0.0413653	0.0520362	0.0620493	0.06513
CF65_00173.p01	0.000121697	9.1751e-05	0.000847716	0	0.000844167	0.000186375	0.00056945	0	0	0	0	0	0.000221763
CF65_00174.p01	0.0283555	0.0327551	0.0313655	0.0225786	0.0135067	0.0184511	0.0159446	0.0161083	0.0318842	0.0250949	0.00943157	0.0198876	0.0221136
CF65_00175.p01	0.0331017	0.0314706	0.0245838	0.0283545	0.00991896	0.0087596	0.0119585	0.0120245	0.0282916	0.0281284	0.0097568	0.0115348	0.0198236
CF65_00176.p01	0.0180112	0.0187172	0.0194975	0.0131271	0.00654229	0.00894598	0.0110094	0.0122514	0.00853238	0.017925	0.00715498	0.00795504	0.0124724
CF65_00177.p01	0.0046245	0.00669783	0.00339086	0.00367558	0.0025325	0.00410024	0.00303707	0.00431067	0.00359258	0.00303345	0.00162613	0.00318201	0.00365029
CF65_00179.p01	0.0351706	0.0430312	0.0381472	0.0535585	0.0234256	0.0281426	0.0303707	0.035166	0.0345786	0.0397107	0.0224406	0.0330134	0.0347296
CF65_00180.p01	0.105877	0.136893	0.105965	0.107117	0.0977123	0.0952374	0.0943389	0.0932465	0.111819	0.116374	0.132367	0.128076	0.110419
CF65_00181.p01	0.0467318	0.042756	0.0364518	0.0309799	0.0238477	0.0229241	0.0222086	0.022234	0.0651156	0.0623237	0.0461822	0.0521055	0.0394884
CF65_00182.p01	0.00997919	0.0100009	0.00423858	0.006301	0.00612021	0.00465936	0.00740285	0.0120245	0.00853238	0.0121338	0.00455317	0.00556853	0.0076262
CF65_00183.p01	0.00109528	0.00183502	0.000847716	0.000525083	0.00105521	0.000745498	0.0011389	0.00453754	0	0.00165461	0.00162613	0.000795504	0.00132137
CF65_00184.p01	0	0	0	0	0	0	0	0.000226877	0	0	0	0	1.89064e-05
CF65_00185.p01	0.0101009	0.0086246	0.011868	0.00682608	0.00337667	0.00465936	0.0045556	0.0049913	0.0143703	0.0124096	0.00357749	0.00556853	0.00757737
CF65_00186.p01	0.0368743	0.0334891	0.0161066	0.0215284	0.0111852	0.0143508	0.0201206	0.024049	0.0287407	0.0336438	0.0130091	0.0115348	0.0220527
CF65_00187.p01	0.00559808	0.00458755	0.0050863	0.00525083	0.00189938	0.00205012	0.00284725	0.0049913	0.00718517	0.0052396	0.00390272	0.00477302	0.00445094
CF65_00188.p01	0.0107094	0.00963386	0.0050863	0.0110267	0.00358771	0.00372749	0.00740285	0.0079407	0.0098796	0.0115823	0.00650453	0.00715953	0.00785341
CF65_00189.p01	0.00742354	0.00568856	0.00593401	0.00472575	0.00696438	0.00633673	0.00892139	0.00726007	0.00628702	0.00937613	0.00520362	0.00318201	0.00644194
CF65_00190.p01	0.0107094	0.0121111	0.00932488	0.0162776	0.015195	0.0177056	0.022778	0.0279059	0.00853238	0.0124096	0.0230911	0.0127281	0.0157307
CF65_00191.p01	0.00705845	0.00587207	0.00423858	0.00892642	0.00675333	0.00764136	0.00588432	0.00657944	0.00179629	0.00220615	0.00292704	0.00517077	0.00542118
CF65_00194.p01	0.0242178	0.0229378	0.0211929	0.0241538	0.0113963	0.0113688	0.0153752	0.0226877	0.0161666	0.0256465	0.00845589	0.00914829	0.017729
CF65_00195.p01	0.0131433	0.0105514	0.00678173	0.0120769	0.00612021	0.00540486	0.00968065	0.00952884	0.0049398	0.00716998	0.00357749	0.00437527	0.0077792
CF65_00196.p01	0.0109528	0.0117441	0.00932488	0.00892642	0.00527604	0.00801411	0.0127177	0.0161083	0.00673609	0.0102034	0.00552885	0.00715953	0.00939102
CF65_00198.p01	0.00048679	0.00100926	0	0	0.000211042	0	0.00056945	0.000680632	0.000898146	0.000551537	0	0	0.000367238
CF65_00199.p01	0	0	0	0	0	0	0	0	0	0	0.000325227	0	2.71022e-05
CF65_00200.p01	0.00389432	0.00376179	0.00169543	0.00367558	0.000844167	0.00260924	0.0022778	0.00272253	0.00134722	0.00165461	0.00097568	0.00119326	0.00222097
CF65_00201.p01	0.00243395	0.00256903	0.000847716	0.00210033	0.000211042	0.00260924	0.00284725	0.0020419	0.000898146	0.00358499	0.00130091	0.000795504	0.00185333
CF65_00202.p01	0.00182546	0.00311954	0.00169543	0.00262542	0.00105521	0.00260924	0.00360652	0.00589881	0.000449073	0.00137884	0.00260181	0.00198876	0.00240451
CF65_00204.p01	0.0141169	0.0115606	0.0101726	0.00787625	0.01013	0.0128598	0.0189817	0.0210996	0.00628702	0.0096519	0.00780544	0.00914829	0.0116408
CF65_00205.p01	0.00121697	0.000734008	0	0.000525083	0.000844167	0.00130462	0.00170835	0.00181502	0.000449073	0	0.000325227	0	0.000743543
CF65_00207.p01	0.00146037	0.00128451	0.000847716	0.000525083	0.00232146	0.00111825	0.00284725	0.00272253	0.000449073	0.000551537	0	0.000397752	0.00121046
CF65_00208.p01	0.00048679	0.000642257	0.000847716	0	0.000211042	0.000745498	0.000949084	0.000907509	0	0.000827305	0	0.000397752	0.000501246
CF65_00209.p01	0.00778864	0.00706483	0.00254315	0.00210033	0.00316563	0.00167737	0.00474542	0.00363004	0.000449073	0.00275769	0.00195136	0.00159101	0.00328871
CF65_00211.p01	0	0	0	0	0	0	0	0	0	0	0	0	0
CF65_00212.p01	0.00158207	0.00183502	0.000847716	0.000525083	0.00168833	0.000559124	0.00208798	0.00226877	0.000898146	0.000551537	0.000650453	0.000795504	0.00119081
CF65_00213.p01	0.00170376	0.00376179	0.00254315	0.00157525	0.000633125	0.00130462	0.00208798	0.0020419	0.000898146	0.00193038	0.000650453	0.000795504	0.00166051
CF65_00214.p01	0.0191065	0.024314	0.0161066	0.0257291	0.0232146	0.0247878	0.0280929	0.0349391	0.0220046	0.0292315	0.027319	0.0242629	0.0249257
CF65_00216.p01	0.00718015	0.00724833	0.00678173	0.00997658	0.00232146	0.001491	0.00607413	0.00431067	0.0049398	0.00772152	0.00130091	0.000795504	0.00501182
CF65_00217.p01	0	0.000183502	0	0	0	0	0	0	0.000449073	0	0	0.000397752	8.58606e-05
CF65_00218.p01	0.0143603	0.0115606	0.0127157	0.0115518	0.0120294	0.0154691	0.0212595	0.024049	0.0197592	0.0162703	0.0305713	0.0246606	0.0178547
CF65_00221.p01	0.000973579	0.00165152	0.00169543	0.00105017	0	0.000931873	0.0011389	0.0029494	0.000898146	0.00110307	0.00097568	0	0.00111398
CF65_00223.p01	0.000973579	0.00137626	0.00169543	0.00157525	0.00211042	0.00223649	0.00170835	0.00226877	0.00179629	0.00275769	0.00097568	0.00238651	0.00182173
CF65_00226.p01	0.00255565	0.00229378	0.000847716	0.00105017	0.000633125	0.000372749	0.00056945	0.00136126	0.00134722	0.000827305	0.00162613	0	0.00112371
CF65_00227.p01	0.00352923	0.00348654	0.000847716	0.00157525	0.00126625	0.00223649	0.00151853	0.0020419	0.00224536	0.00496383	0.00162613	0.00238651	0.00231031
CF65_00229.p01	0.00985749	0.0091751	0.0127157	0.00682608	0.00949688	0.0087596	0.0138566	0.0161083	0.00583795	0.00827305	0.00813066	0.00556853	0.0095505
CF65_00231.p01	0.012048	0.0122029	0.0161066	0.00787625	0.0145619	0.0128598	0.0208798	0.0285865	0.00808331	0.00992767	0.0097568	0.0111371	0.0136689
CF65_00233.p01	0	9.1751e-05	0	0	0	0	0	0.000226877	0.000449073	0	0	0	6.39751e-05
CF65_00234.p01	0.261406	0.273693	0.20769	0.172227	0.0734425	0.0773454	0.192284	0.213038	0.199837	0.236334	0.0695985	0.0739819	0.170907
CF65_00235.p01	0	9.1751e-05	0	0	0	0	0	0	0	0	0	0	7.64592e-06
CF65_00236.p01	0.0765477	0.0800987	0.186498	0.242063	0.142875	0.138104	0.0432782	0.036981	0.131578	0.136505	0.260832	0.259732	0.144591
CF65_00237.p01	0	9.1751e-05	0	0	0	0	0.000189817	0	0	0	0	0	2.3464e-05
CF65_00239.p01	0.000121697	0	0	0	0	0.000372749	0	0	0	0	0	0	4.12038e-05
CF65_00240.p01	0.000243395	9.1751e-05	0	0	0.000211042	0	0	0	0	0.000275768	0	0	6.84963e-05
CF65_00241.p01	0.00450281	0.00348654	0.00847716	0.00577592	0.00400979	0.00260924	0.00151853	0.00113439	0.00224536	0.00689421	0.00260181	0.00477302	0.0040024
CF65_00244.p01	0.0133867	0.0133957	0.00678173	0.00735116	0.00590917	0.00596398	0.00835193	0.0106632	0.00359258	0.00937613	0.00390272	0.00517077	0.00782048
CF65_00245.p01	0.0175244	0.0145884	0.0144112	0.0173277	0.0120294	0.0128598	0.0144261	0.0113439	0.0107777	0.010755	0.00552885	0.00676178	0.0123612
CF65_00246.p01	0.0198367	0.0171574	0.017802	0.0194281	0.0297569	0.0285153	0.0231576	0.0217802	0.0363749	0.0264738	0.0380515	0.0489235	0.0272715
CF65_00247.p01	0.0186197	0.0146802	0.0169543	0.0236287	0.0234256	0.0229241	0.024866	0.0290403	0.0215555	0.0201311	0.0308965	0.0242629	0.0225821
CF65_00248.p01	0.00328583	0.00403705	0.0050863	0.00210033	0.00232146	0.00242287	0.00170835	0.00158814	0.000449073	0.00110307	0.00162613	0.00198876	0.00230978
CF65_00249.p01	0.00766694	0.0089916	0.0101726	0.00787625	0.00485396	0.00764136	0.00664358	0.00862134	0.00449073	0.00579114	0.00422795	0.00596628	0.00691198
CF65_00250.p01	0.00705845	0.0114689	0.0110203	0.0120769	0.00907479	0.00969148	0.0216391	0.0238221	0.0049398	0.00634267	0.00813066	0.00914829	0.0112011
CF65_00251.p01	0.000973579	0.00119276	0.00254315	0.000525083	0.00189938	0.00130462	0.00417597	0.00340316	0.000898146	0.000827305	0.00097568	0.00119326	0.00165934
CF65_00252.p01	0.0049896	0.00504631	0.00762945	0.00525083	0.00443188	0.00484574	0.0110094	0.0122514	0.00449073	0.00358499	0.00325226	0.00238651	0.00576409
CF65_00253.p01	0	0	0	0	0	0	0	0.000226877	0	0	0	0	1.89064e-05
CF65_00254.p01	0.0200801	0.019176	0.0220406	0.018903	0.0124515	0.016401	0.0246762	0.0324434	0.0148194	0.0204069	0.0126838	0.00954605	0.0186357
CF65_00256.p01	0.0457582	0.0387189	0.0347564	0.0346555	0.025114	0.0206876	0.0531487	0.0623912	0.0323332	0.0372287	0.0237415	0.0210809	0.0358012
CF65_00257.p01	0.0105877	0.0123864	0.0110203	0.00577592	0.00780854	0.00652311	0.00968065	0.0127051	0.0103287	0.0113065	0.00715498	0.00715953	0.00936979
CF65_00258.p01	0.0159424	0.0153224	0.0152589	0.0204782	0.0111852	0.0115552	0.0170835	0.0145201	0.0112268	0.0126854	0.00552885	0.00676178	0.0131291
CF65_00259.p01	0.00365092	0.00293603	0.000847716	0.00210033	0.00126625	0.00279562	0.0045556	0.00612568	0.00134722	0.00193038	0.00195136	0.000795504	0.00252522
CF65_00260.p01	0.00608487	0.00532156	0.00339086	0.00210033	0.00147729	0.00298199	0.00550468	0.00930197	0.00359258	0.00606691	0.00227659	0.00238651	0.00420718
CF65_00263.p01	0.0200801	0.0270666	0.0203452	0.0173277	0.00738646	0.0128598	0.0210697	0.0310822	0.0166157	0.0278526	0.01431	0.0111371	0.0189278
CF65_00264.p01	0.00401602	0.00266078	0.000847716	0.00105017	0.000211042	0.000372749	0.00151853	0.00136126	0.00718517	0.00413653	0.00162613	0.00119326	0.00218161
CF65_00265.p01	0.0344404	0.0290851	0.0271269	0.00997658	0.00358771	0.00857323	0.0199308	0.0283597	0.0197592	0.0195796	0.00455317	0.00556853	0.0175451
CF65_00266.p01	0.000851882	0.00165152	0.00169543	0.00105017	0.000633125	0.00186374	0.00265743	0.00136126	0	0.00110307	0.00097568	0.000397752	0.00118676
CF65_00267.p01	0.000121697	9.1751e-05	0	0	0	0.000186375	0	0.000226877	0	0	0	0	5.2225e-05
CF65_00268.p01	0.034197	0.040921	0.017802	0.0294047	0.0177275	0.0177056	0.0271438	0.024049	0.0166157	0.0212342	0.0156109	0.0159101	0.0231934
CF65_00269.p01	0.0171593	0.0160564	0.0144112	0.0136522	0.0118183	0.0109961	0.0132872	0.0176964	0.012574	0.0162703	0.00780544	0.00835279	0.01334
CF65_00270.p01	0.0240961	0.0211945	0.0135635	0.0236287	0.0232146	0.0225513	0.0316994	0.0290403	0.012574	0.0159946	0.0211397	0.0178988	0.021383
CF65_00271.p01	0.000121697	0	0	0	0	0	0.000189817	0.000226877	0	0	0	0	4.48659e-05
CF65_00272.p01	0.010466	0.0089916	0.00678173	0.0105017	0.00569813	0.0100642	0.0140464	0.0149739	0.00628702	0.0115823	0.00943157	0.00914829	0.00983107
CF65_00273.p01	0.00669336	0.00633082	0.00593401	0.00840133	0.00316563	0.00503211	0.0104399	0.0140664	0.00718517	0.00193038	0.00227659	0.00159101	0.00608723
CF65_00274.p01	0.00243395	0.00229378	0.000847716	0.00157525	0.0025325	0.00111825	0.0022778	0.0029494	0.00134722	0.00137884	0.00195136	0.00198876	0.00189124
CF65_00275.p01	0.0836061	0.113955	0.127157	0.120769	0.0827283	0.0952374	0.151094	0.174469	0.139213	0.132645	0.182777	0.148361	0.129334
CF65_00276.p01	0.0111962	0.0123864	0.011868	0.0115518	0.00633125	0.00521849	0.00949084	0.00862134	0.012125	0.011858	0.00943157	0.00715953	0.00976987
CF65_00277.p01	0.0131433	0.0190842	0.0389949	0.0241538	0.0139288	0.0147236	0.0163242	0.022234	0.0206574	0.0198553	0.0211397	0.0262516	0.0208742
CF65_00278.p01	0.0115613	0.0116524	0.017802	0.00892642	0.00422083	0.00428661	0.0056945	0.00884821	0.00718517	0.00992767	0.00357749	0.00875054	0.00853609
CF65_00279.p01	0.00888391	0.00889985	0.00762945	0.0162776	0.00717542	0.00894598	0.00835193	0.0163352	0.00853238	0.0115823	0.00780544	0.0107393	0.0100966
CF65_00280.p01	0.0193499	0.0218367	0.0313655	0.0341304	0.0325004	0.03187	0.0358754	0.0378885	0.0166157	0.019028	0.0331731	0.0365932	0.0291856
CF65_00281.p01	0.00657166	0.00504631	0.00423858	0.00262542	0.01013	0.0095051	0.0115788	0.0154277	0.00449073	0.00496383	0.00650453	0.00596628	0.00725408
CF65_00282.p01	0.0115613	0.0110101	0.00678173	0.00682608	0.00991896	0.0106233	0.0153752	0.0140664	0.0049398	0.00689421	0.00422795	0.00477302	0.0089165
CF65_00283.p01	0.000365092	0.000825759	0	0.000525083	0.000422083	0.00130462	0.00132872	0.00113439	0	0.000551537	0.000650453	0	0.000592311
CF65_00286.p01	0.000121697	0.000183502	0	0.000525083	0	0	0.000189817	0.000453754	0.000449073	0	0	0	0.000160244
CF65_00287.p01	0.000243395	9.1751e-05	0	0.000525083	0.000211042	0.000372749	0.000379633	0.000453754	0.000449073	0.000275768	0	0	0.000250187
CF65_00288.p01	0.00133867	0.00110101	0	0.00105017	0.00295458	0.00279562	0.00417597	0.00544505	0.000898146	0.00110307	0.00292704	0.00119326	0.00208188
CF65_00290.p01	0.000121697	0.000275253	0	0	0.000211042	0.000559124	0	0.00113439	0	0.000275768	0	0.000795504	0.000281065
CF65_00291.p01	0.000608487	0.000275253	0.00169543	0	0.000422083	0.000372749	0.000379633	0.000226877	0.000898146	0.000275768	0	0	0.000429536
CF65_00292.p01	0.000243395	0.000275253	0	0.000525083	0.000633125	0.000186375	0.000379633	0.00136126	0	0	0.000325227	0	0.000327446
CF65_00295.p01	0.000851882	0.000825759	0	0.00262542	0	0	0.000189817	0.00136126	0.000449073	0.000551537	0	0	0.000571229
CF65_00296.p01	0.00608487	0.00605557	0.00932488	0.00787625	0.00189938	0.00503211	0.00512505	0.0079407	0.00763424	0.00827305	0.00357749	0.00159101	0.00586788
CF65_00298.p01	0.000730185	0.000642257	0	0.00105017	0.000422083	0.000186375	0.00056945	0.000907509	0.00179629	0.000275768	0.000650453	0.000795504	0.000668837
CF65_00299.p01	0.000121697	9.1751e-05	0	0.000525083	0	0	0.000189817	0.000226877	0	0	0	0.000397752	0.000129415
CF65_00300.p01	0.0048679	0.00688133	0.00593401	0.00787625	0.00400979	0.00596398	0.0045556	0.00771383	0.00449073	0.0052396	0.00390272	0.00636403	0.00564998
CF65_00301.p01	0.0130216	0.0143132	0.0161066	0.0136522	0.00907479	0.00820048	0.0106297	0.0127051	0.0143703	0.0132369	0.00748021	0.0103415	0.0119277
CF65_00302.p01	0.00450281	0.00367004	0.00762945	0.00367558	0.00485396	0.00447299	0.00607413	0.00884821	0.00583795	0.0044123	0.00357749	0.00198876	0.00496197
CF65_00303.p01	0.0188631	0.018809	0.0161066	0.0220535	0.00949688	0.0124871	0.0168937	0.020419	0.0188611	0.0209584	0.0149604	0.0147168	0.0170521
CF65_00305.p01	0.0390649	0.0470683	0.0389949	0.0593344	0.0232146	0.0305654	0.0391022	0.0376616	0.0372731	0.0402622	0.0237415	0.0222741	0.0365464
CF65_00306.p01	0.0203235	0.0197265	0.0245838	0.0215284	0.00590917	0.00670948	0.00854175	0.00862134	0.0130231	0.0198553	0.00813066	0.00596628	0.0135766
CF65_00308.p01	0.0372394	0.0325716	0.0440812	0.0414816	0.0310231	0.0300063	0.0377735	0.0381154	0.0390693	0.0339195	0.0334983	0.0254561	0.035353
CF65_00309.p01	0.00194716	0.000642257	0.0050863	0.0031505	0.0274354	0.0275834	0.0503014	0.0415185	0.000449073	0.00110307	0.00325226	0.00397752	0.0138706
CF65_00310.p01	0.00231225	0.00256903	0.00169543	0.00105017	0.025325	0.0160282	0.0368244	0.0349391	0.00134722	0.000827305	0.00260181	0.00119326	0.0105594
CF65_00311.p01	0.000730185	0.00165152	0.00169543	0	0.00548708	0.00559124	0.0140464	0.0127051	0.000449073	0.000275768	0.00130091	0.00119326	0.0037605
CF65_00312.p01	0.00231225	0.00275253	0.00169543	0.00210033	0.0111852	0.0095051	0.0168937	0.0176964	0.000898146	0.00193038	0.000650453	0.000397752	0.00566814
CF65_00313.p01	0.000121697	0	0	0	0	0.000186375	0	0	0.000449073	0	0	0	6.30954e-05
CF65_00314.p01	0.0097358	0.0102761	0.00678173	0.00997658	0.00970792	0.0100642	0.0199308	0.0210996	0.00808331	0.00910036	0.00455317	0.00954605	0.010738
CF65_00316.p01	0.00669336	0.00587207	0.00678173	0.00997658	0.00400979	0.00559124	0.0108196	0.0127051	0.00269444	0.00496383	0.00585408	0.00556853	0.00679419
CF65_00317.p01	0.0118047	0.0147719	0.011868	0.0152274	0.0116073	0.0106233	0.0129075	0.0117976	0.0112268	0.0129611	0.00748021	0.0107393	0.0119179
CF65_00318.p01	0.00243395	0.00220202	0.00254315	0.0031505	0.000844167	0.000931873	0.00189817	0.0029494	0.00224536	0.00330922	0.000325227	0.00119326	0.00200219
CF65_00321.p01	0.000365092	0.000183502	0	0.000525083	0	0	0	0.000453754	0.000449073	0	0	0	0.000164709
CF65_00323.p01	0.000121697	0.000183502	0	0	0	0.000186375	0.0011389	0.000907509	0	0	0	0	0.000211499
CF65_00324.p01	0.00048679	0.000825759	0.000847716	0	0.000211042	0.000372749	0.00132872	0.00181502	0.000449073	0.000551537	0.00130091	0.000795504	0.000748734
CF65_00325.p01	0.00511129	0.00440405	0.00254315	0.00210033	0.00717542	0.00484574	0.0136668	0.0117976	0.00449073	0.00358499	0.00325226	0.00357977	0.00554601
CF65_00326.p01	0.020932	0.019543	0.0152589	0.0115518	0.0122404	0.0111825	0.0292318	0.040611	0.00583795	0.00882459	0.00715498	0.00556853	0.0156614
CF65_00327.p01	0.0165509	0.0146802	0.0101726	0.00420067	0.00907479	0.00726861	0.0214493	0.0231415	0.0116759	0.0124096	0.0133343	0.00715953	0.0125931
CF65_00329.p01	0.00206886	0.00165152	0.000847716	0.00157525	0.00189938	0.00205012	0.0079723	0.00952884	0.000898146	0.00110307	0.00195136	0.00159101	0.00276146
CF65_00330.p01	0.0294508	0.0300943	0.0271269	0.025204	0.00928583	0.0113688	0.0199308	0.0224608	0.0229027	0.0292315	0.0230911	0.0194898	0.0224698
CF65_00332.p01	0.0136301	0.0122029	0.00847716	0.00892642	0.00379875	0.00521849	0.00417597	0.00567193	0.0107777	0.0135127	0.0048784	0.00835279	0.00830194
CF65_00333.p01	0.00109528	0.00110101	0.000847716	0.000525083	0.000422083	0.000745498	0.000379633	0.00136126	0	0.000275768	0.000650453	0.00119326	0.00071642
CF65_00335.p01	0.00401602	0.0041288	0.00254315	0.006301	0.00295458	0.00260924	0.00265743	0.00385691	0.00583795	0.00551537	0.00357749	0.00397752	0.00399796
CF65_00337.p01	0.000365092	0.000458755	0.000847716	0	0.000422083	0.000745498	0.0011389	0.000907509	0.000449073	0.00137884	0.000650453	0.000397752	0.000646806
CF65_00339.p01	0.000851882	0.000734008	0.000847716	0	0.000211042	0.000186375	0.000379633	0.000680632	0	0	0.000325227	0	0.000351376
CF65_00340.p01	0.000121697	9.1751e-05	0	0	0	0.000372749	0.000189817	0	0	0.000551537	0	0	0.000110629
CF65_00341.p01	0.000121697	9.1751e-05	0	0	0	0	0	0	0	0.000275768	0	0	4.0768e-05
CF65_00342.p01	0.0166725	0.0160564	0.0152589	0.0173277	0.035666	0.033361	0.0311299	0.0353928	0.0152685	0.0126854	0.020164	0.0210809	0.0225054
CF65_00343.p01	0.051478	0.0446828	0.0559493	0.0588093	0.0631015	0.0624355	0.0628293	0.073962	0.0449073	0.0504656	0.061793	0.05131	0.0568103
CF65_00344.p01	0.0524516	0.0672535	0.0542538	0.0593344	0.050861	0.0534895	0.079723	0.10096	0.0327823	0.0408137	0.0390272	0.0425595	0.0561258
CF65_00345.p01	0.0913948	0.109918	0.100031	0.0845384	0.0730204	0.0862914	0.111043	0.12932	0.0520925	0.0581872	0.051711	0.0652313	0.0843982
CF65_00347.p01	0.0411337	0.0511971	0.0398427	0.0582842	0.0409421	0.0531167	0.0652969	0.0893896	0.0260462	0.0295072	0.031547	0.0290359	0.0462783
CF65_00348.p01	0.0625525	0.062666	0.062731	0.081913	0.0671113	0.0700768	0.0867462	0.0964228	0.0417638	0.0466049	0.0575651	0.0580718	0.0661854
CF65_00349.p01	0.0121697	0.00706483	0.0127157	0.00787625	0.00886375	0.0113688	0.0146159	0.0115707	0.0166157	0.019028	0.0123586	0.0127281	0.012248
CF65_00350.p01	0.0490441	0.0487198	0.0322132	0.0357057	0.0343998	0.0421206	0.0578941	0.059215	0.0359258	0.0443987	0.0263433	0.0226719	0.040721
CF65_00353.p01	0.00146037	0.000734008	0	0.00157525	0.000211042	0.000745498	0.00189817	0.00158814	0.000449073	0.00110307	0.000325227	0.000795504	0.000907113
CF65_00354.p01	0.000243395	0.000183502	0	0.00157525	0.000211042	0	0.00056945	0.000453754	0.000449073	0	0	0	0.000307122
CF65_00355.p01	0.0722883	0.0661525	0.0788376	0.088214	0.0472733	0.0551669	0.0546672	0.0626181	0.0462545	0.0708725	0.0403281	0.0401729	0.0602372
CF65_00356.p01	0.0722883	0.0689968	0.080533	0.0777123	0.0540267	0.0629946	0.0558061	0.0521818	0.0502962	0.0744575	0.0539876	0.05131	0.0628826
CF65_00357.p01	0.00450281	0.00559681	0.0050863	0.00367558	0.00400979	0.00316837	0.00664358	0.00589881	0.00538887	0.00496383	0.00260181	0.00238651	0.00449359
CF65_00358.p01	0.00328583	0.00495456	0.00678173	0.006301	0.005065	0.00708223	0.00626395	0.00771383	0.00404166	0.00634267	0.00585408	0.00636403	0.00583755
CF65_00359.p01	0.0238527	0.0266078	0.0356041	0.0409565	0.040731	0.0411888	0.0425189	0.0417454	0.0264953	0.0303345	0.0435804	0.0357977	0.0357844
CF65_00361.p01	0.0608487	0.070006	0.0924011	0.0813879	0.0926473	0.0998967	0.111612	0.10822	0.0745461	0.0705967	0.0715498	0.0696066	0.08361
CF65_00362.p01	0.0461233	0.0541331	0.080533	0.0645852	0.0763971	0.0827503	0.109904	0.099826	0.0601758	0.0799729	0.076103	0.0628448	0.0744457
CF65_00363.p01	0.0310328	0.0344066	0.0644264	0.0577592	0.0521273	0.0652311	0.0654868	0.0687438	0.0327823	0.048811	0.0409785	0.0373887	0.0499312
CF65_00365.p01	0.0125348	0.0133957	0.0186498	0.0178528	0.0196269	0.0210603	0.0250558	0.0272253	0.0197592	0.022613	0.0191884	0.0159101	0.019406
CF65_00366.p01	0.0445413	0.047894	0.0771422	0.0750869	0.09117	0.0943055	0.12414	0.126824	0.0624211	0.0716998	0.0650453	0.0755729	0.0796536
CF65_00367.p01	0.0239744	0.0333056	0.056797	0.0498829	0.055715	0.0657902	0.0799128	0.0932465	0.0332314	0.0410895	0.037401	0.0437527	0.0511749
CF65_00368.p01	0.0306678	0.0282593	0.0610356	0.0677357	0.0597248	0.0609445	0.0871259	0.0830371	0.0264953	0.0341953	0.0299208	0.0361954	0.0504448
CF65_00369.p01	0.024948	0.0270666	0.0584924	0.0546087	0.0489617	0.0551669	0.0736489	0.0816758	0.024699	0.0413653	0.0426047	0.0342067	0.047287
CF65_00370.p01	0.0216621	0.0178915	0.0288224	0.0231037	0.0322894	0.0298199	0.0535283	0.0533162	0.0229027	0.0248192	0.0240668	0.0182966	0.0292099
CF65_00371.p01	0.020932	0.0204605	0.0152589	0.012602	0.0113963	0.0109961	0.0174631	0.0199652	0.0116759	0.0182007	0.0126838	0.0151146	0.0155624
CF65_00372.p01	0	0	0	0	0.000211042	0.000186375	0	0.000226877	0	0	0	0	5.20245e-05
CF65_00373.p01	0	0	0	0	0	0.000186375	0	0	0	0	0	0	1.55312e-05
CF65_00374.p01	0.000121697	0.000183502	0	0	0	0	0	0.000226877	0	0	0	0	4.43397e-05
CF65_00377.p01	0	0	0	0	0	0	0.000379633	0	0	0	0	0	3.16361e-05
CF65_00378.p01	0.0137518	0.0140379	0.0296701	0.0325552	0.03039	0.0298199	0.0307503	0.0310822	0.0134722	0.0140642	0.0334983	0.0365932	0.0258071
CF65_00379.p01	0.0187414	0.0222038	0.0296701	0.0320301	0.0419973	0.0514394	0.0389124	0.0446948	0.0170648	0.019028	0.0370758	0.043355	0.0330177
CF65_00380.p01	0.0049896	0.00660607	0.0194975	0.0299297	0.07091	0.0758544	0.0520098	0.0485517	0.00898146	0.0110307	0.0793553	0.054492	0.0385174
CF65_00381.p01	0.00608487	0.00568856	0.0296701	0.0456822	0.0820952	0.0907644	0.0495422	0.0515011	0.00449073	0.0104792	0.0435804	0.049719	0.0391082
CF65_00382.p01	0.000121697	0.000275253	0.000847716	0	0	0.000559124	0.000189817	0.000453754	0	0.000275768	0	0	0.000226927
CF65_00383.p01	0.000851882	0.000367004	0	0	0	0.000186375	0.000759267	0.00158814	0.000449073	0.000551537	0	0.000795504	0.000462399
CF65_00384.p01	0.00158207	0.00302778	0	0.00210033	0.000633125	0.000186375	0.0011389	0.000226877	0.00224536	0.00275769	0.000325227	0	0.00118531
CF65_00386.p01	0.00146037	0.00192677	0.00254315	0.00105017	0.00168833	0.000372749	0.00588432	0.00657944	0.00179629	0.00220615	0.00130091	0.000795504	0.00230035
CF65_00387.p01	0.00730185	0.00853285	0.011868	0.00840133	0.0122404	0.0132326	0.0127177	0.0131589	0.00718517	0.00772152	0.0097568	0.0163078	0.0107021
CF65_00388.p01	0.00255565	0.00155977	0.00678173	0.006301	0.00633125	0.00615036	0.0056945	0.00521818	0.000449073	0.00137884	0.00455317	0.00556853	0.0043785
CF65_00390.p01	0.015699	0.0132121	0.0110203	0.0115518	0.0179385	0.0156555	0.0182224	0.0245027	0.00943053	0.0115823	0.0208145	0.0178988	0.0156274
CF65_00391.p01	0.00243395	0.00201852	0.00169543	0.00105017	0.00274354	0.00279562	0.00303707	0.00317628	0.00179629	0.00358499	0.0061793	0.00437527	0.0029072
CF65_00395.p01	0.0093707	0.00688133	0.000847716	0.00420067	0.00126625	0.00130462	0.00265743	0.00544505	0.00718517	0.00386076	0.00097568	0.000397752	0.00369943
CF65_00396.p01	0.00340753	0.00339479	0	0.00262542	0.00337667	0.00596398	0.00968065	0.00884821	0.00269444	0.00275769	0.00585408	0.00357977	0.0043486
CF65_00397.p01	0.00279904	0.00495456	0.00678173	0.00525083	0.00358771	0.00577761	0.00778248	0.0079407	0.00314351	0.00579114	0.00390272	0.00278426	0.00504136
CF65_00398.p01	0.00997919	0.00935861	0.00593401	0.0110267	0.00464292	0.00372749	0.00588432	0.0049913	0.00808331	0.0104792	0.00585408	0.00556853	0.00712748
CF65_00399.p01	0.00657166	0.00486281	0.00423858	0.00105017	0.0276465	0.0253469	0.0279031	0.0229146	0.00179629	0.00358499	0.00520362	0.00517077	0.0113575
CF65_00401.p01	0.0505044	0.0563351	0.0347564	0.0357057	0.0295458	0.0251606	0.0571348	0.0494592	0.0255972	0.0295072	0.0175622	0.0190921	0.0358634
CF65_00402.p01	0.680897	0.691711	0.375538	0.332378	0.259792	0.245455	0.425189	0.433109	0.502513	0.530854	0.230586	0.244617	0.41272
CF65_00404.p01	0.10466	0.109184	0.0856193	0.0735117	0.0341888	0.0385795	0.0485931	0.0458292	0.0889164	0.0758363	0.0364254	0.0409684	0.0651926
CF65_00406.p01	0.178408	0.16873	0.199213	0.174853	0.154694	0.156182	0.140654	0.149512	0.114065	0.0967947	0.1431	0.136031	0.15102
CF65_00407.p01	0.0401602	0.044591	0.0364518	0.0336053	0.0132956	0.0154691	0.0222086	0.0265446	0.0282916	0.0380561	0.0117082	0.0131258	0.026959
CF65_00408.p01	0.0205669	0.0205522	0.0194975	0.0220535	0.0137177	0.0188238	0.0205002	0.024049	0.018412	0.0223372	0.0136595	0.00914829	0.0186098
CF65_00409.p01	0.0216621	0.0270666	0.0423858	0.0278294	0.0164613	0.0171465	0.0244864	0.0285865	0.0202083	0.0259222	0.0146352	0.0190921	0.0237902
CF65_00410.p01	0.141899	0.149095	0.149198	0.175378	0.11755	0.128971	0.161724	0.166755	0.119902	0.131266	0.151881	0.156316	0.145828
CF65_00414.p01	0.0335885	0.0375262	0.0406904	0.0551337	0.0664781	0.0641128	0.0789638	0.0803145	0.0395184	0.0344711	0.0822823	0.102222	0.0596085
CF65_00415.p01	0.0534252	0.0556011	0.0457767	0.0462073	0.0135067	0.0173328	0.00968065	0.0138395	0.0395184	0.041641	0.0182127	0.0178988	0.0310534
CF65_00416.p01	0.0361441	0.0329386	0.0271269	0.0178528	0.00422083	0.00633673	0.00436578	0.00340316	0.0336805	0.0375045	0.0107325	0.00954605	0.0186544
CF65_00417.p01	0.190943	0.169281	0.0915534	0.0777123	0.020471	0.0223649	0.0161344	0.0226877	0.102389	0.118029	0.0234163	0.0294336	0.0737013
CF65_00419.p01	0.0128999	0.0166987	0.0144112	0.0094515	0.00358771	0.00447299	0.0068334	0.00771383	0.00763424	0.010755	0.00292704	0.00596628	0.00861265
CF65_00420.p01	0.00328583	0.00568856	0.00847716	0.00262542	0.00485396	0.00428661	0.00645377	0.00952884	0.00224536	0.00303345	0.00325226	0.00357977	0.00477592
CF65_00422.p01	0.00389432	0.0046793	0.00593401	0.00682608	0.000844167	0.001491	0.00246762	0.0029494	0.00134722	0.00330922	0.00130091	0.00198876	0.003086
CF65_00423.p01	0.00219055	0.00183502	0.000847716	0.000525083	0.00105521	0.000931873	0.00170835	0.00453754	0.00269444	0.00110307	0.000650453	0	0.00150661
CF65_00424.p01	0	9.1751e-05	0	0	0.000422083	0.000186375	0.000189817	0	0	0	0	0	7.41688e-05
CF65_00425.p01	0.000243395	0.000183502	0	0	0	0.000186375	0	0.000453754	0	0	0	0	8.89188e-05
CF65_00426.p01	0	0	0	0	0	0	0	0	0	0	0	0	0
CF65_00427.p01	0.0109528	0.0120194	0.0050863	0.00840133	0.0109742	0.0113688	0.0167039	0.0158814	0.00628702	0.0113065	0.0149604	0.0135236	0.0114555
CF65_00428.p01	0	9.1751e-05	0	0	0	0	0	0	0	0	0	0	7.64592e-06
CF65_00429.p01	0.0220272	0.0193595	0.0211929	0.0173277	0.0236367	0.0219922	0.0305605	0.022234	0.0166157	0.0165461	0.0208145	0.0139213	0.020519
CF65_00430.p01	0.0096141	0.00972561	0.00762945	0.00682608	0.00400979	0.00652311	0.00778248	0.011117	0.00404166	0.00551537	0.00292704	0.00397752	0.00664077
CF65_00431.p01	0.0111962	0.0118359	0.0135635	0.0173277	0.0156171	0.0216194	0.0417597	0.0435604	0.00538887	0.0140642	0.0120334	0.0147168	0.0185569
CF65_00432.p01	0.00754524	0.00715658	0.0169543	0.0194281	0.0417863	0.0413751	0.0867462	0.0843983	0.00898146	0.0135127	0.0266686	0.0405707	0.032927
CF65_00434.p01	0.0561025	0.0578949	0.0474721	0.0493578	0.0215263	0.0273971	0.0391022	0.0401573	0.0458054	0.0601175	0.0334983	0.0238651	0.041858
CF65_00435.p01	0.0146037	0.0126616	0.00678173	0.0131271	0.00527604	0.00577761	0.00531487	0.0049913	0.0107777	0.0115823	0.00390272	0.00517077	0.00833062
CF65_00436.p01	0.0256782	0.0194512	0.0186498	0.012602	0.0122404	0.0132326	0.0184122	0.0170158	0.0206574	0.0195796	0.0198388	0.0234674	0.0184021
CF65_00437.p01	0.0424724	0.0506466	0.0305178	0.0393812	0.0417863	0.0428661	0.0366346	0.0340316	0.0363749	0.0325407	0.027319	0.0274449	0.0368347
CF65_00438.p01	0.0963844	0.0894573	0.100031	0.111843	0.158703	0.140154	0.114839	0.0837177	0.0902637	0.085764	0.136595	0.104609	0.109363
CF65_00439.p01	0.147619	0.138269	0.176325	0.243639	0.375021	0.349452	0.274665	0.203509	0.127088	0.130438	0.270588	0.262119	0.224894
CF65_00440.p01	0.000730185	0.000734008	0	0.00105017	0	0.000372749	0.000379633	0.000907509	0.000898146	0.000551537	0.000325227	0.000397752	0.000528909
CF65_00442.p01	0.0242178	0.0253233	0.0254315	0.0220535	0.0274354	0.0232968	0.0212595	0.0195114	0.0202083	0.0278526	0.0253677	0.0194898	0.023454
CF65_00443.p01	0.00742354	0.00798234	0.0050863	0.00735116	0.00780854	0.00633673	0.0117686	0.0108901	0.00718517	0.00689421	0.00585408	0.00875054	0.00777761
CF65_00444.p01	0.00401602	0.00513806	0.0050863	0.0094515	0.00422083	0.00410024	0.0119585	0.00975572	0.00449073	0.00606691	0.00162613	0.00437527	0.00585718
CF65_00446.p01	0.00681506	0.00954211	0.0050863	0.006301	0.00928583	0.00745498	0.0210697	0.0210996	0.00628702	0.00661844	0.00650453	0.00755729	0.00946848
CF65_00447.p01	0.00231225	0.00367004	0.00169543	0.00262542	0.0025325	0.00503211	0.0125279	0.00907509	0.00224536	0.00275769	0.00195136	0.00318201	0.00413393
CF65_00448.p01	0.00194716	0.00174327	0.00169543	0.000525083	0.00105521	0.00167737	0.00132872	0.00113439	0.00224536	0.00248192	0.000650453	0.00119326	0.00147313
CF65_00449.p01	0.00121697	0.00201852	0.00254315	0	0.00105521	0.000931873	0.00132872	0.000680632	0.00134722	0.000551537	0.000325227	0.000397752	0.00103307
CF65_00450.p01	0.0114396	0.0121111	0.011868	0.0094515	0.010341	0.0106233	0.0129075	0.0197383	0.00898146	0.00744575	0.00780544	0.00755729	0.0108559
CF65_00451.p01	0.000121697	0	0	0	0	0	0.000379633	0.000453754	0	0	0	0	7.95903e-05
CF65_00452.p01	0.0267734	0.0212862	0.0415381	0.0451572	0.0426304	0.0367158	0.0459356	0.0505936	0.0179629	0.0217857	0.0292704	0.0409684	0.0350515
CF65_00453.p01	0.0340753	0.041288	0.0271269	0.0278294	0.0400979	0.0421206	0.0575145	0.062845	0.0193101	0.0245434	0.0299208	0.0318202	0.036541
CF65_00454.p01	0.0158207	0.0131204	0.011868	0.0204782	0.014984	0.0123007	0.0091112	0.0122514	0.0139213	0.011858	0.0211397	0.0246606	0.0151262
CF65_00455.p01	0.02653	0.0292686	0.0347564	0.0409565	0.0337667	0.0415615	0.0324587	0.0426529	0.0206574	0.0245434	0.0526867	0.046537	0.0355313
CF65_00458.p01	0.00584148	0.00678958	0.00593401	0.00787625	0.0118183	0.0126735	0.0178428	0.0247296	0.0049398	0.00716998	0.0107325	0.00914829	0.010458
CF65_00459.p01	0.00182546	0.00174327	0.00339086	0.00157525	0.00337667	0.00298199	0.00512505	0.00884821	0.000898146	0.00248192	0.00260181	0.00318201	0.00316922
CF65_00460.p01	0.0103443	0.00853285	0.0203452	0.0246789	0.0812511	0.0695177	0.109904	0.126597	0.0116759	0.0102034	0.0413038	0.0353999	0.0458129
CF65_00461.p01	0.00316413	0.00256903	0.00339086	0.00367558	0.0263802	0.0231104	0.0339772	0.040611	0.00269444	0.00275769	0.0165866	0.0139213	0.0144032
CF65_00463.p01	0.000973579	0.000825759	0	0.00105017	0.0105521	0.00857323	0.0111992	0.0117976	0.000449073	0.000551537	0.00162613	0.00159101	0.00409911
CF65_00464.p01	0.000243395	0.000825759	0	0.000525083	0.000211042	0.000931873	0.000379633	0.000907509	0.000449073	0.000275768	0	0.000795504	0.000462053
CF65_00465.p01	0.00316413	0.00256903	0	0	0.00147729	0.00316837	0.00360652	0.00363004	0.00224536	0.00248192	0.00162613	0.00238651	0.00219627
CF65_00467.p01	0.00328583	0.00266078	0.000847716	0.00262542	0.00316563	0.00335474	0.00474542	0.00363004	0.00224536	0.00220615	0.00390272	0.00278426	0.0029545
CF65_00468.p01	0.00048679	0.000734008	0	0.000525083	0.000844167	0.000186375	0.000949084	0.00181502	0	0.000275768	0.00097568	0.000397752	0.000599144
CF65_00469.p01	0.218325	0.236075	0.132244	0.117619	0.0424194	0.0475255	0.0615006	0.0630719	0.181425	0.191935	0.0796805	0.0879032	0.121644
CF65_00470.p01	0.0525733	0.0577114	0.050863	0.0493578	0.0128735	0.00931873	0.0140464	0.0145201	0.030986	0.0460533	0.0123586	0.0178988	0.0307134
CF65_00471.p01	0.00377262	0.00522981	0.0127157	0.0157525	0.00865271	0.00857323	0.00721303	0.00567193	0.00359258	0.00496383	0.00520362	0.00715953	0.0073751
CF65_00473.p01	0.00170376	0.00201852	0.000847716	0.00262542	0.000422083	0.001491	0.00189817	0.0029494	0.000898146	0.000827305	0.000650453	0.000397752	0.00139414
CF65_00474.p01	0.0124131	0.0150472	0.00593401	0.00840133	0.00443188	0.00633673	0.0091112	0.0127051	0.0116759	0.0162703	0.00845589	0.00596628	0.00972908
CF65_00475.p01	0.00219055	0.00155977	0.00254315	0.00157525	0.000633125	0.00111825	0.000379633	0.00158814	0.000449073	0.00275769	0.000650453	0.00159101	0.00141967
CF65_00478.p01	0.00267734	0.00137626	0.00254315	0.00262542	0.00422083	0.00298199	0.00360652	0.00113439	0.00269444	0.00303345	0.00260181	0.00318201	0.00272314
CF65_00479.p01	0.00121697	0.000734008	0.00254315	0.00210033	0.00105521	0.000559124	0.000949084	0.00158814	0.000449073	0.000551537	0.00097568	0.000795504	0.00112648
CF65_00480.p01	0.00133867	0.00110101	0.00254315	0.00105017	0.00126625	0.000931873	0.00132872	0.00113439	0.000449073	0.000827305	0.00227659	0.00159101	0.00131985
CF65_00482.p01	0.00766694	0.00945036	0.00762945	0.00420067	0.00189938	0.001491	0.00151853	0.0020419	0.00404166	0.00772152	0.00260181	0.00318201	0.00445377
CF65_00485.p01	0.0177678	0.0244058	0.0169543	0.018903	0.0337667	0.0300063	0.0411902	0.0632988	0.0130231	0.00661844	0.0152856	0.0143191	0.0246283
CF65_00486.p01	0.0396734	0.0311036	0.0313655	0.0194281	0.0485396	0.0449163	0.0446069	0.0569462	0.0215555	0.0187523	0.0208145	0.0226719	0.0333645
CF65_00488.p01	0.0432026	0.0440405	0.0364518	0.0399063	0.0500169	0.0501347	0.0411902	0.0551312	0.0238009	0.0364014	0.0347992	0.0373887	0.0410387
CF65_00489.p01	0.000365092	0.000458755	0	0.000525083	0.00126625	0.00111825	0.000949084	0.00249565	0	0.000275768	0	0	0.000621161
CF65_00490.p01	0.0582931	0.0567021	0.0423858	0.0477826	0.0419973	0.0538622	0.0848481	0.0977841	0.0511943	0.0692179	0.0432551	0.0357977	0.0569267
CF65_00491.p01	0.0373611	0.043123	0.0432335	0.0404314	0.0371433	0.0365294	0.0430884	0.0505936	0.0264953	0.0319891	0.0318722	0.0421617	0.0386685
CF65_00492.p01	0.0192282	0.0226625	0.0161066	0.0246789	0.0158281	0.0126735	0.0241067	0.0206458	0.0215555	0.026198	0.027319	0.0334112	0.0220345
CF65_00493.p01	0.0331017	0.0310118	0.0322132	0.0246789	0.0143508	0.0186375	0.0220187	0.0199652	0.0291897	0.0275768	0.0263433	0.0310246	0.0258427
CF65_00495.p01	0.00048679	0.000550506	0	0	0	0.000186375	0.000759267	0.000453754	0	0.000551537	0	0.000397752	0.000282165
CF65_00497.p01	0.0128999	0.0122029	0.00339086	0.00420067	0.030179	0.0277698	0.0470745	0.0417454	0.0049398	0.00386076	0.0117082	0.0107393	0.0175593
CF65_00499.p01	0.00048679	0.000183502	0	0	0.000422083	0.000931873	0.000379633	0.00136126	0	0	0.000650453	0.000795504	0.000434258
CF65_00500.p01	0	9.1751e-05	0	0.000525083	0	0	0	0	0	0.000275768	0	0	7.43835e-05
CF65_00501.p01	0.0131433	0.0137627	0.0127157	0.0136522	0.0189938	0.0195693	0.0138566	0.0149739	0.00628702	0.0096519	0.0126838	0.00954605	0.0132364
CF65_00502.p01	0.0331017	0.0289933	0.0194975	0.0273043	0.0415752	0.0447299	0.0301809	0.0283597	0.024699	0.0256465	0.0354497	0.0310246	0.0308802
CF65_00503.p01	0.0601185	0.0612897	0.0389949	0.0619598	0.101089	0.100269	0.0821906	0.0900703	0.0574813	0.0546022	0.107975	0.0823346	0.0748646
CF65_00504.p01	0.00985749	0.00981736	0.0110203	0.0110267	0.0025325	0.00410024	0.0068334	0.0049913	0.00898146	0.0132369	0.00845589	0.00596628	0.00806832
CF65_00505.p01	0.00206886	0.00211027	0	0.000525083	0.000422083	0	0.00056945	0.000680632	0.000449073	0.000275768	0.000325227	0.000397752	0.000652017
CF65_00506.p01	0.00669336	0.00798234	0.00678173	0.006301	0.00358771	0.00577761	0.00816212	0.00952884	0.0049398	0.00827305	0.00390272	0.00357977	0.0062925
CF65_00507.p01	0	0	0	0	0	0.000186375	0	0	0	0	0	0	1.55312e-05
CF65_00508.p01	0.00048679	0.000183502	0	0.000525083	0.00295458	0.00167737	0.00360652	0.00385691	0.000449073	0.000827305	0.000650453	0.00119326	0.00136757
CF65_00511.p01	0.0048679	0.0043123	0.0050863	0.00472575	0.00274354	0.00316837	0.00474542	0.00521818	0.00314351	0.0044123	0.00130091	0.00318201	0.00390887
CF65_00512.p01	0.00535469	0.00522981	0.00254315	0.0031505	0.00211042	0.00540486	0.00645377	0.00249565	0.00179629	0.0044123	0.00292704	0.00159101	0.00362246
CF65_00513.p01	0.00121697	0.000642257	0	0.00367558	0.00147729	0.00242287	0.00265743	0.00385691	0.000898146	0.00110307	0.00130091	0.00278426	0.00183631
CF65_00514.p01	0.00255565	0.00394529	0.000847716	0.0031505	0.00232146	0.00260924	0.00151853	0.0020419	0.00224536	0.00303345	0.00292704	0.00437527	0.00263095
CF65_00515.p01	0.000973579	0.000458755	0	0.00105017	0.000211042	0.000186375	0.000759267	0.00181502	0.000449073	0.00165461	0	0.000397752	0.00066297
CF65_00516.p01	0.0632827	0.0598217	0.0466244	0.0577592	0.0398869	0.0398842	0.0292318	0.0269984	0.0633193	0.0576356	0.0504101	0.0556853	0.0492116
CF65_00518.p01	0.000730185	0.000367004	0.000847716	0.00157525	0.000844167	0.000559124	0.00056945	0.000226877	0.000449073	0.000275768	0	0	0.000537051
CF65_00519.p01	0.000365092	0.000734008	0	0.00105017	0.000633125	0.000745498	0.00265743	0.00136126	0.000449073	0.000275768	0	0.000397752	0.000722432
CF65_00521.p01	0.00170376	0.00128451	0.00169543	0.00105017	0.00189938	0.00205012	0.00379633	0.00544505	0.000898146	0.000551537	0.000650453	0.00278426	0.0019841
CF65_00523.p01	0.00425941	0.00844109	0.00254315	0.00787625	0.00886375	0.0102506	0.0178428	0.0208727	0.00314351	0.00496383	0.00520362	0.00477302	0.00825281
CF65_00525.p01	0.000730185	0.000183502	0.000847716	0	0	0.000186375	0.000949084	0.000907509	0	0.000551537	0	0.00119326	0.00046243
CF65_00527.p01	0.00584148	0.00734008	0.00423858	0.00472575	0.00358771	0.00391386	0.0079723	0.00612568	0.00628702	0.00606691	0.00260181	0.00119326	0.0049912
CF65_00528.p01	0	0.000275253	0.000847716	0.00105017	0.000211042	0.000931873	0.00056945	0.00181502	0.000449073	0.000275768	0	0	0.000535447
CF65_00529.p01	0.18997	0.213138	0.162762	0.135997	0.148784	0.150777	0.176909	0.170839	0.149541	0.169873	0.16554	0.148759	0.165241
CF65_00530.p01	0.00182546	0.00174327	0.000847716	0.00105017	0.00232146	0.00186374	0.0022778	0.0020419	0.000449073	0.00165461	0.00097568	0.00278426	0.00165293
CF65_00531.p01	0.0131433	0.0120194	0.0101726	0.0194281	0.014984	0.0158418	0.0153752	0.0247296	0.012125	0.0132369	0.0146352	0.0143191	0.0150008
CF65_00533.p01	0.00304244	0.00201852	0.00254315	0.000525083	0.000211042	0.00130462	0.000379633	0.00158814	0.00134722	0.00275769	0.00097568	0.00159101	0.00152369
CF65_00534.p01	0.00133867	0.000367004	0.000847716	0.00105017	0.000633125	0.000186375	0	0.000226877	0.000898146	0.000827305	0	0	0.000531282
CF65_00535.p01	0.0096141	0.0126616	0.00932488	0.006301	0.00274354	0.00372749	0.00550468	0.00567193	0.0152685	0.0102034	0.00325226	0.00596628	0.00751998
CF65_00536.p01	0.277592	0.262867	0.335696	0.325552	0.230458	0.215449	0.15489	0.153142	0.251032	0.237988	0.226683	0.243424	0.242898
CF65_00537.p01	0.060727	0.0709235	0.0754467	0.0672107	0.0639456	0.0654175	0.0484033	0.051728	0.0723007	0.0700452	0.076103	0.0700043	0.0660213
CF65_00538.p01	0.000121697	0	0.000847716	0	0	0	0.000379633	0.000453754	0	0	0.000325227	0.000397752	0.000210482
CF65_00539.p01	0.0192282	0.0200935	0.0228883	0.0225786	0.020471	0.0199421	0.0246762	0.0288134	0.0107777	0.0193038	0.0299208	0.0346044	0.0227748
CF65_00540.p01	0	0	0	0	0	0	0	0	0	0	0	0	0
CF65_00541.p01	0.00766694	0.00889985	0.00932488	0.00735116	0.00928583	0.00615036	0.0091112	0.0113439	0.0098796	0.0129611	0.00650453	0.00636403	0.00873695
CF65_00543.p01	0.00048679	0.000550506	0.000847716	0.000525083	0.00211042	0.001491	0.00170835	0.00113439	0	0.00110307	0.00130091	0.000795504	0.00100448
CF65_00544.p01	0.00243395	0.00339479	0.00932488	0.00997658	0.0130846	0.0156555	0.0130974	0.0156545	0.00314351	0.00551537	0.0224406	0.0159101	0.0108026
CF65_00545.p01	0.00133867	0.00165152	0.00169543	0.00210033	0.00337667	0.00335474	0.00151853	0.0029494	0.000898146	0.00165461	0.00357749	0.00238651	0.00220851
CF65_00546.p01	0.00133867	0.00174327	0.00254315	0.00105017	0.0025325	0.00167737	0.0022778	0.00340316	0.000898146	0.000275768	0.00195136	0.00159101	0.00177353
CF65_00547.p01	0.000365092	0.000550506	0	0.000525083	0.000211042	0.000186375	0.00056945	0.000680632	0.000449073	0.000827305	0.000325227	0	0.000390815
CF65_00549.p01	0.00255565	0.00137626	0	0.000525083	0.000844167	0.000931873	0.000759267	0.00249565	0.000898146	0.000827305	0.000650453	0.000397752	0.0010218
CF65_00550.p01	0.00048679	0.000642257	0	0	0.000211042	0.000186375	0.0011389	0.000680632	0	0.000827305	0	0	0.000347775
CF65_00551.p01	0.000365092	0	0	0	0	0.000186375	0	0.000226877	0	0	0	0	6.4862e-05
CF65_00552.p01	0.00511129	0.00513806	0.000847716	0.00105017	0.00105521	0.00186374	0.00436578	0.0079407	0.00179629	0.00193038	0.000650453	0.000397752	0.00267896
CF65_00553.p01	0.00730185	0.00385354	0	0.000525083	0.0025325	0.00205012	0.00265743	0.00589881	0.00134722	0.00358499	0.00097568	0.000795504	0.00262689
CF65_00555.p01	0.000121697	9.1751e-05	0	0	0.000422083	0	0.000189817	0.000226877	0	0.000275768	0.000325227	0	0.000137768
CF65_00557.p01	0.020932	0.0216532	0.0237361	0.0204782	0.0181496	0.0188238	0.0210697	0.0238221	0.012574	0.0157188	0.0169118	0.0143191	0.0190157
CF65_00558.p01	0.0102226	0.0137627	0.00339086	0.0120769	0.0075975	0.010437	0.0142363	0.0140664	0.00583795	0.0126854	0.0097568	0.00477302	0.0099036
CF65_00559.p01	0.0169159	0.0196347	0.017802	0.0136522	0.00738646	0.00689586	0.0119585	0.0145201	0.0112268	0.0157188	0.010082	0.00676178	0.0127129
CF65_00560.p01	0.0741137	0.088815	0.0737513	0.0903143	0.149206	0.133071	0.360272	0.428798	0.0538887	0.0805244	0.0913887	0.0930739	0.143102
CF65_00561.p01	0.0472186	0.0469765	0.0237361	0.0304548	0.0384096	0.0419343	0.0732693	0.073962	0.0458054	0.0311618	0.027319	0.0258539	0.0421751
CF65_00562.p01	0.00669336	0.00752359	0.00339086	0.00472575	0.00211042	0.00205012	0.00303707	0.00453754	0.00538887	0.00744575	0.00227659	0.00318201	0.00436349
CF65_00563.p01	0.00657166	0.00779884	0.0135635	0.006301	0.005065	0.00615036	0.00816212	0.00839446	0.00673609	0.00716998	0.00227659	0.00198876	0.00668153
CF65_00564.p01	0.0935853	0.102394	0.139873	0.114468	0.0953908	0.104183	0.125279	0.147016	0.0821803	0.096519	0.0770787	0.0775616	0.104628
CF65_00565.p01	0.0312762	0.0361499	0.0483198	0.0420067	0.0211042	0.0298199	0.0337874	0.0449217	0.0291897	0.0328165	0.0221154	0.0274449	0.033246
CF65_00566.p01	0.22514	0.273235	0.230579	0.231037	0.102355	0.134935	0.15489	0.174242	0.210615	0.220891	0.161963	0.177795	0.191473
CF65_00568.p01	0	0.000367004	0	0	0	0	0	0	0	0	0	0	3.05837e-05
CF65_00569.p01	0.00377262	0.00348654	0.00678173	0.0031505	0.00337667	0.00242287	0.00246762	0.00521818	0.00359258	0.00413653	0.00455317	0.00556853	0.00404396
CF65_00570.p01	0.000973579	0.000275253	0	0.000525083	0.000633125	0.000186375	0.000949084	0	0.00134722	0.000275768	0.000325227	0	0.000457559
CF65_00573.p01	0.00109528	0.00137626	0.00169543	0.0031505	0.00295458	0.00372749	0.00474542	0.00657944	0.000449073	0.00110307	0.00195136	0.00238651	0.0026012
CF65_00575.p01	0.000973579	0.00146802	0	0	0.000633125	0.00111825	0.000189817	0.000680632	0.000449073	0.00137884	0	0.000397752	0.000607424
CF65_00576.p01	0	0	0.000847716	0	0.000422083	0	0.000189817	0.000453754	0	0.000275768	0	0	0.000182428
CF65_00578.p01	0.00754524	0.00568856	0.00762945	0.00892642	0.00443188	0.00670948	0.00493523	0.00544505	0.00808331	0.00744575	0.010082	0.00914829	0.00717256
CF65_00579.p01	0.0138735	0.0118359	0.0110203	0.00892642	0.00801958	0.00969148	0.0117686	0.0127051	0.0161666	0.0151673	0.0133343	0.0135236	0.0121694
CF65_00580.p01	0.00316413	0.00348654	0.00254315	0.00262542	0.00168833	0.00372749	0.00531487	0.00612568	0.00449073	0.0044123	0.00195136	0	0.00329417
CF65_00581.p01	0.00158207	0.00165152	0.000847716	0.00420067	0.00147729	0.00111825	0.0022778	0.00363004	0.000449073	0.00137884	0.000325227	0.000795504	0.0016445
CF65_00582.p01	0.00146037	0.000183502	0	0	0.000844167	0.00130462	0.000379633	0.000680632	0	0.000275768	0	0.000397752	0.000460537
CF65_00583.p01	0.00352923	0.00339479	0.00254315	0.00262542	0.00232146	0.00260924	0.0045556	0.00431067	0.00224536	0.00275769	0.00130091	0.000795504	0.00274908
CF65_00585.p01	0.0122914	0.0120194	0.0169543	0.0147023	0.0173054	0.0160282	0.0180326	0.0158814	0.00898146	0.0104792	0.0165866	0.0163078	0.0146308
CF65_00586.p01	0.000608487	0.000734008	0	0.000525083	0.000422083	0.000186375	0.00056945	0.000907509	0.000449073	0.000275768	0	0.00119326	0.000489258
CF65_00587.p01	0.000121697	0	0	0	0	0	0	0	0	0.000275768	0.000325227	0	6.02243e-05
CF65_00588.p01	0.00048679	0.000825759	0.0050863	0.00525083	0.0105521	0.0106233	0.0022778	0.00136126	0.00134722	0	0.00650453	0.00755729	0.00432277
CF65_00589.p01	0.00048679	0.000458755	0.00169543	0	0.000211042	0.000559124	0.000379633	0.000907509	0.00179629	0.00165461	0.000325227	0.00119326	0.000805639
CF65_00590.p01	0.0105877	0.0112854	0.0559493	0.0656354	0.342732	0.313482	0.0575145	0.049913	0.0098796	0.0135127	0.187981	0.187739	0.108851
CF65_00591.p01	0.0109528	0.0103679	0.011868	0.00577592	0.00295458	0.00540486	0.0056945	0.00907509	0.00718517	0.00634267	0.00325226	0.00238651	0.00677169
CF65_00592.p01	0.00523299	0.0046793	0.00254315	0.00577592	0.0145619	0.0175192	0.0187919	0.022234	0.00449073	0.00275769	0.00682976	0.00556853	0.00924875
CF65_00595.p01	0.000121697	0.000183502	0	0	0.00126625	0.00111825	0.00151853	0.00113439	0	0	0.000325227	0	0.00047232
CF65_00596.p01	0.0046245	0.00422055	0.00339086	0.00472575	0.00527604	0.00372749	0.00835193	0.0115707	0.00314351	0.00165461	0.00097568	0.00159101	0.00443772
CF65_00598.p01	0.000121697	9.1751e-05	0	0	0	0	0.000189817	0	0	0	0	0	3.36054e-05
CF65_00600.p01	0.0773996	0.0614732	0.0296701	0.0383311	0.0240588	0.034852	0.0465051	0.0471905	0.055236	0.0606691	0.0497597	0.043355	0.047375
CF65_00601.p01	0.00352923	0.00440405	0.000847716	0.00157525	0.00189938	0.00186374	0.0022778	0.00249565	0	0.000827305	0.000650453	0.00119326	0.00179699
CF65_00602.p01	0.0113179	0.0108266	0.0144112	0.0094515	0.00443188	0.00503211	0.0140464	0.0158814	0.00763424	0.0135127	0.00845589	0.00676178	0.010147
CF65_00603.p01	0.0136301	0.0166069	0.00423858	0.00997658	0.00738646	0.0100642	0.0191715	0.0251834	0.0049398	0.0096519	0.00715498	0.00715953	0.0112637
CF65_00605.p01	0.0194716	0.0208275	0.0135635	0.0157525	0.00823063	0.00913235	0.0216391	0.0251834	0.0103287	0.0132369	0.00845589	0.00954605	0.014614
CF65_00606.p01	0.0708279	0.0761534	0.0466244	0.0546087	0.0533936	0.0575897	0.0988945	0.112758	0.061523	0.0744575	0.0643949	0.0827324	0.0711632
CF65_00608.p01	0.105268	0.122946	0.0762945	0.0908394	0.0713321	0.0792092	0.138187	0.177645	0.0579304	0.0865913	0.0624435	0.0707998	0.0949572
CF65_00609.p01	0.172567	0.179832	0.0991828	0.101341	0.0725983	0.0810729	0.129075	0.143386	0.0961016	0.123269	0.0816319	0.0704021	0.112538
CF65_00610.p01	0.0093707	0.0101844	0.00847716	0.006301	0.00696438	0.00838685	0.0115788	0.0172427	0.00628702	0.00551537	0.00552885	0.00517077	0.00841733
CF65_00611.p01	0.0219055	0.0201852	0.0144112	0.0220535	0.0124515	0.017892	0.0271438	0.0301747	0.012125	0.0157188	0.0130091	0.0123303	0.0182834
CF65_00612.p01	0.0333451	0.041288	0.0254315	0.0215284	0.0196269	0.0259061	0.038343	0.0449217	0.0220046	0.0322649	0.020164	0.0242629	0.0290906
CF65_00613.p01	0.00912731	0.0111019	0.00593401	0.0105017	0.005065	0.00521849	0.00816212	0.00930197	0.00808331	0.0102034	0.00422795	0.00437527	0.00760853
CF65_00614.p01	0.0047462	0.00568856	0.00423858	0.00420067	0.00189938	0.00316837	0.00398615	0.00476442	0.0049398	0.00579114	0.00292704	0.00357977	0.00416084
CF65_00615.p01	0.00730185	0.0100926	0.0050863	0.00525083	0.00443188	0.00689586	0.0100603	0.00771383	0.00538887	0.00910036	0.00390272	0.00397752	0.00660024
CF65_00616.p01	0.00827543	0.00660607	0.00169543	0.00472575	0.00189938	0.00260924	0.00170835	0.00431067	0.00404166	0.00579114	0.000650453	0.00159101	0.00365871
CF65_00618.p01	0.00888391	0.0115606	0.00762945	0.00105017	0.00232146	0.00167737	0.00189817	0.00408379	0.00538887	0.0052396	0.00097568	0.00357977	0.00452407
CF65_00619.p01	0.00109528	0.00165152	0.00254315	0.00210033	0	0.00186374	0.00208798	0.00272253	0.00179629	0.00275769	0.00195136	0.000795504	0.00178045
CF65_00623.p01	0.000365092	0.00091751	0	0	0.00147729	0.000559124	0.0022778	0.00340316	0.00179629	0	0	0	0.000899689
CF65_00625.p01	0.17707	0.206807	0.128853	0.188505	0.270978	0.248251	0.503204	0.600317	0.10194	0.131817	0.154157	0.18575	0.241471
CF65_00628.p01	0.023731	0.0289933	0.0423858	0.0514582	0.0601469	0.0585216	0.0635886	0.0485517	0.0188611	0.0264738	0.0552885	0.0493212	0.0439435
CF65_00629.p01	0.0128999	0.0122029	0.0101726	0.00997658	0.00126625	0.00223649	0.00398615	0.00680632	0.0143703	0.0173734	0.00162613	0.00278426	0.00797511
CF65_00631.p01	0.00255565	0.00247728	0.00423858	0.00367558	0.00295458	0.00354112	0.00265743	0.00249565	0.00314351	0.00220615	0.00162613	0.000795504	0.00269726
CF65_00632.p01	0.115978	0.140563	0.153437	0.148073	0.0924363	0.0971011	0.0658664	0.0537699	0.0978979	0.111962	0.110902	0.108586	0.108048
CF65_00633.p01	0	0	0	0	0	0.000372749	0.000189817	0	0	0	0	0	4.68805e-05
CF65_00634.p01	0.000730185	0.000550506	0	0.00157525	0	0.000559124	0.00189817	0.00158814	0	0	0	0	0.000575114
CF65_00635.p01	0.00620657	0.00798234	0.00932488	0.00787625	0.00274354	0.00559124	0.0125279	0.0136126	0.00359258	0.0052396	0.00390272	0.00238651	0.0067489
CF65_00636.p01	0.0141169	0.0131204	0.00593401	0.0131271	0.0120294	0.0102506	0.0294216	0.0365272	0.00898146	0.011858	0.00650453	0.00875054	0.0142185
CF65_00637.p01	0.00425941	0.00403705	0.00169543	0.00420067	0.00232146	0.00316837	0.00626395	0.00748695	0.000898146	0.00413653	0.00227659	0.00278426	0.0036274
CF65_00640.p01	0.00450281	0.00587207	0.00254315	0.0031505	0.00105521	0.000745498	0.00512505	0.0049913	0.00179629	0.00137884	0.000650453	0.000795504	0.00271722
CF65_00641.p01	0.0266517	0.0331221	0.0220406	0.018903	0.00654229	0.0108097	0.0130974	0.0158814	0.0211064	0.0242676	0.0123586	0.0135236	0.018192
CF65_00642.p01	0.00328583	0.00321129	0.00423858	0.00105017	0.00232146	0.00223649	0.00626395	0.00544505	0.00179629	0.00303345	0.00260181	0.00318201	0.0032222
CF65_00643.p01	0.0194716	0.0273418	0.00847716	0.0105017	0.00189938	0.00223649	0.00284725	0.00453754	0.0103287	0.011858	0.00130091	0.000795504	0.00846634
CF65_00644.p01	0.0240961	0.0337644	0.0211929	0.018903	0.00379875	0.00447299	0.00626395	0.00340316	0.0202083	0.0256465	0.00520362	0.00477302	0.0143106
CF65_00646.p01	0.00438111	0.00550506	0.00339086	0.00682608	0.00780854	0.00708223	0.00892139	0.00975572	0.00269444	0.00551537	0.00422795	0.00556853	0.00597311
CF65_00647.p01	0.0133867	0.0136709	0.0127157	0.00892642	0.015195	0.010437	0.0239169	0.0249565	0.0143703	0.01434	0.0097568	0.0107393	0.0143676
CF65_00649.p01	0.0223923	0.0241305	0.0262792	0.0262542	0.0206821	0.0272107	0.0461255	0.051728	0.0166157	0.0281284	0.024392	0.0298314	0.0286475
CF65_00650.p01	0.603984	0.750065	0.684955	0.678408	0.808712	0.860678	0.54933	0.588293	0.6296	0.701279	0.942181	1.02302	0.735042
CF65_00651.p01	0.0245829	0.0278923	0.0186498	0.0231037	0.025325	0.0283289	0.0349263	0.0526355	0.0238009	0.0270253	0.0260181	0.0258539	0.0281785
CF65_00652.p01	0.0187414	0.020277	0.0423858	0.0220535	0.0293348	0.0387659	0.040431	0.0467367	0.0161666	0.0220615	0.0253677	0.0254561	0.0289815
CF65_00653.p01	0	0	0	0	0.000211042	0	0.000189817	0	0	0.000275768	0.000325227	0	8.34878e-05
CF65_00654.p01	0.100522	0.100192	0.0661219	0.0593344	0.0601469	0.0680267	0.0939593	0.0907509	0.0682591	0.0736302	0.0569146	0.05131	0.0740973
CF65_00655.p01	0.00121697	0.000734008	0.000847716	0.000525083	0.00527604	0.00447299	0.00626395	0.00521818	0	0.00220615	0.00325226	0.000795504	0.0025674
CF65_00657.p01	0.175001	0.202219	0.252619	0.317675	3.15423	2.68491	4.18925	3.97988	0.151338	0.184765	1.02641	0.901704	1.435
CF65_00658.p01	0.00304244	0.00201852	0.0050863	0.00105017	0.0135067	0.013419	0.0233475	0.0269984	0.00179629	0.00330922	0.0048784	0.00477302	0.00860215
CF65_00659.p01	0.00718015	0.00770709	0.0127157	0.00997658	0.0232146	0.0285153	0.0472644	0.0549043	0.00269444	0.00579114	0.0133343	0.0131258	0.0188686
CF65_00660.p01	0.413528	0.405815	0.585772	0.600695	0.643677	0.61895	0.418166	0.34508	0.459402	0.451985	0.798756	0.948638	0.557539
CF65_00661.p01	1.04562	0.821355	0.484894	0.430568	0.570868	0.652684	0.802735	0.86236	0.466587	0.402346	0.463448	0.405309	0.617398
CF65_00662.p01	0.0174027	0.0166987	0.0228883	0.0199532	0.0348219	0.0288881	0.0309401	0.0279059	0.0179629	0.017925	0.0338236	0.048128	0.0264449
CF65_00663.p01	0.00450281	0.00440405	0.00847716	0.0105017	0.0075975	0.00857323	0.0104399	0.0120245	0.00359258	0.00303345	0.00422795	0.00636403	0.00697824
CF65_00664.p01	0.0782515	0.0726668	0.0517107	0.0425317	0.00865271	0.00838685	0.0157548	0.0167889	0.0502962	0.0675633	0.00878112	0.0111371	0.0360435
CF65_00665.p01	0.000973579	0.00091751	0.00169543	0.00210033	0.000633125	0.000372749	0.000379633	0.00136126	0.00269444	0.00165461	0.00130091	0.00119326	0.00127307
CF65_00666.p01	0	0	0	0	0.000211042	0.000186375	0	0	0	0	0	0	3.31181e-05
CF65_00667.p01	0.0982098	0.11267	0.068665	0.0766622	0.0232146	0.0270243	0.0298012	0.033351	0.0601758	0.0694937	0.0230911	0.0278426	0.0541835
CF65_00668.p01	0.0540337	0.0643175	0.0525584	0.0488327	0.0257471	0.0232968	0.0305605	0.0324434	0.0453564	0.044123	0.0263433	0.0171033	0.0387263
CF65_00669.p01	0.0556157	0.0643175	0.050863	0.0414816	0.0244808	0.0262788	0.0373939	0.0419723	0.0543378	0.0543264	0.0308965	0.0377864	0.0433126
CF65_00670.p01	0.00547639	0.00522981	0.00339086	0.00262542	0.00168833	0.00186374	0.00265743	0.00113439	0.0049398	0.00386076	0.00162613	0.000795504	0.00294071
CF65_00671.p01	0.117438	0.134232	0.0983351	0.112368	0.113751	0.107911	0.105538	0.0891628	0.159421	0.147812	0.126838	0.0990402	0.117654
CF65_00672.p01	0.0915165	0.10845	0.0983351	0.113418	0.139288	0.128412	0.128886	0.122741	0.0664628	0.0711483	0.0679723	0.0743796	0.100917
CF65_00673.p01	0.0917599	0.130837	0.0983351	0.130221	0.143086	0.147236	0.142552	0.133631	0.098796	0.0918309	0.128464	0.124496	0.12177
CF65_00674.p01	0.00304244	0.0043123	0.00254315	0.00210033	0.00422083	0.00354112	0.00436578	0.00453754	0.00269444	0.00358499	0.00260181	0.00397752	0.00346019
CF65_00675.p01	0.00182546	0.00174327	0.00254315	0.00420067	0.00316563	0.00242287	0.00170835	0.00340316	0.000898146	0.00110307	0.00130091	0.00278426	0.00225824
CF65_00679.p01	0.0153339	0.0163317	0.0237361	0.0199532	0.0213152	0.0175192	0.0239169	0.0281328	0.00628702	0.0146157	0.0182127	0.0186943	0.0186707
CF65_00680.p01	0.00158207	0.00201852	0.00169543	0.00262542	0.00168833	0.00242287	0.00303707	0.0049913	0.000449073	0.00165461	0.00195136	0.00198876	0.0021754
CF65_00682.p01	0.00352923	0.00220202	0.000847716	0.00420067	0.00232146	0.00279562	0.0022778	0.00431067	0.00134722	0.00248192	0.00162613	0.000795504	0.00239466
CF65_00684.p01	0.00669336	0.00605557	0.0101726	0.00892642	0.0120294	0.0123007	0.0157548	0.0224608	0.00314351	0.00468806	0.010082	0.00954605	0.0101544
CF65_00686.p01	0.00133867	0.00091751	0.00339086	0.000525083	0.00147729	0.00167737	0.00417597	0.00340316	0	0.000275768	0.00097568	0.000397752	0.00154626
CF65_00688.p01	0.00718015	0.00605557	0.0101726	0.0105017	0.0263802	0.0262788	0.0440375	0.0539968	0.0049398	0.00579114	0.0208145	0.0119326	0.0190068
CF65_00689.p01	0.00438111	0.0046793	0.0050863	0.00262542	0.00358771	0.00484574	0.00702322	0.00952884	0.00269444	0.00330922	0.00390272	0.000795504	0.00437163
CF65_00691.p01	0.00170376	0.00247728	0.00339086	0.000525083	0.000211042	0.000372749	0.0011389	0.00249565	0.00134722	0.00110307	0.00130091	0.000397752	0.00137202
CF65_00692.p01	0.00644996	0.00743183	0.00593401	0.00105017	0.00211042	0.00186374	0.00379633	0.00431067	0.00179629	0.0044123	0.00227659	0.00238651	0.00365157
CF65_00694.p01	0.000730185	0.000550506	0.000847716	0.000525083	0.000633125	0.000186375	0.00151853	0.00136126	0.000449073	0.000275768	0	0	0.000589802
CF65_00695.p01	0.0149688	0.0110101	0.011868	0.00420067	0.00717542	0.00484574	0.0123381	0.014747	0.0148194	0.0146157	0.0104072	0.0115348	0.0110443
CF65_00696.p01	0.0294508	0.0256903	0.00593401	0.00472575	0.139076	0.110147	0.133631	0.131362	0.00224536	0.00634267	0.0253677	0.0143191	0.0523577
CF65_00697.p01	0.000851882	0.000734008	0.000847716	0.00105017	0.00147729	0.00186374	0.00151853	0.00249565	0	0.000275768	0.000325227	0	0.000953332
CF65_00698.p01	0.0350489	0.0361499	0.00847716	0.0110267	0.138021	0.114993	0.110473	0.115254	0.012125	0.0104792	0.0211397	0.0182966	0.0526237
CF65_00699.p01	0.0312762	0.0273418	0.0169543	0.0120769	0.0778744	0.0721269	0.0658664	0.0655675	0.0103287	0.0115823	0.0133343	0.0167056	0.0350863
CF65_00700.p01	0.0109528	0.0135792	0.00339086	0.00787625	0.0219483	0.0227377	0.0197409	0.0229146	0.00314351	0.00248192	0.00455317	0.00477302	0.0115077
CF65_00702.p01	0.0677855	0.0688133	0.0347564	0.0325552	0.0472733	0.0499484	0.0523894	0.0505936	0.0390693	0.0308861	0.0357749	0.0294336	0.0449399
CF65_00705.p01	0.0945589	0.120194	0.11868	0.123395	0.0719652	0.0870369	0.0778249	0.0809952	0.0835276	0.101483	0.097568	0.0954605	0.0960574
CF65_00706.p01	0.0338319	0.0435817	0.0907056	0.111318	0.21674	0.19383	0.100223	0.109582	0.0408656	0.0386076	0.143425	0.159101	0.106818
CF65_00707.p01	0.00839712	0.0107349	0.017802	0.0241538	0.0476954	0.0458481	0.0318892	0.025864	0.00898146	0.010755	0.0347992	0.0314224	0.0248619
CF65_00708.p01	0.027747	0.0276171	0.0652742	0.102391	0.127258	0.11257	0.0945287	0.106405	0.0170648	0.0289557	0.0526867	0.0775616	0.0700051
CF65_00709.p01	0.00304244	0.00486281	0.00847716	0.00840133	0.0173054	0.0152827	0.0115788	0.0115707	0.00314351	0.00303345	0.0130091	0.0111371	0.00923704
CF65_00711.p01	0.00328583	0.00715658	0.011868	0.00735116	0.0192048	0.0165873	0.0121483	0.0127051	0.00538887	0.00827305	0.0146352	0.0167056	0.0112758
CF65_00712.p01	0.00864052	0.00990911	0.0186498	0.0210033	0.040309	0.0374613	0.0201206	0.0201921	0.0098796	0.0124096	0.0279695	0.0238651	0.0208674
CF65_00713.p01	0.00754524	0.00669783	0.0194975	0.025204	0.0284906	0.0307518	0.0182224	0.0163352	0.0112268	0.0129611	0.0286199	0.041764	0.0206097
CF65_00715.p01	0.00279904	0.00477105	0.0101726	0.0141772	0.0124515	0.0139781	0.00702322	0.00862134	0.00673609	0.00799729	0.0188631	0.0254561	0.0110872
CF65_00716.p01	0.00718015	0.00798234	0.0228883	0.018903	0.0213152	0.0206876	0.0123381	0.0124782	0.00943053	0.00606691	0.0266686	0.0230696	0.0157507
CF65_00717.p01	0.0425941	0.0512888	0.056797	0.0467324	0.030601	0.0326155	0.0444171	0.0485517	0.0350277	0.0463291	0.0295956	0.0310246	0.0412979
CF65_00718.p01	0.00158207	0.00146802	0.00339086	0.0031505	0.00126625	0.00130462	0.00360652	0.00453754	0.00269444	0.00220615	0.00292704	0.00198876	0.00251023
CF65_00719.p01	0.000365092	9.1751e-05	0.000847716	0.00157525	0.000211042	0	0	0	0	0.000275768	0	0	0.000280552
CF65_00721.p01	0.0211754	0.0252315	0.0618833	0.0645852	0.0441077	0.048271	0.0241067	0.0233684	0.0193101	0.0223372	0.0347992	0.0477302	0.0364088
CF65_00722.p01	0.00413771	0.00403705	0.0135635	0.00787625	0.00991896	0.00820048	0.00417597	0.00408379	0.00269444	0.00386076	0.0061793	0.00397752	0.00605881
CF65_00723.p01	0.0048679	0.0046793	0.0194975	0.0210033	0.0394648	0.0382068	0.0157548	0.0138395	0.0134722	0.0102034	0.0422794	0.0552875	0.023213
CF65_00724.p01	0.000730185	9.1751e-05	0.000847716	0	0.000211042	0.000186375	0.000189817	0	0.000898146	0.000275768	0	0	0.0002859
CF65_00725.p01	0.00693675	0.00568856	0.00593401	0.00262542	0.00316563	0.00652311	0.00778248	0.0115707	0.00314351	0.00386076	0.00325226	0.00437527	0.00540488
CF65_00726.p01	0.00255565	0.00256903	0.00169543	0.00210033	0.00126625	0.000745498	0.000949084	0.0020419	0.00134722	0.00193038	0.000325227	0.000397752	0.00149365
CF65_00729.p01	0.0107094	0.0155059	0.00593401	0.00577592	0.00295458	0.00484574	0.00949084	0.0179233	0.00763424	0.00551537	0.00195136	0.00159101	0.00748597
CF65_00730.p01	0	0	0	0	0	0	0	0.000226877	0	0	0	0	1.89064e-05
CF65_00732.p01	0.00389432	0.00458755	0.00169543	0.00472575	0.00105521	0.000559124	0.00132872	0.00340316	0.000898146	0.00413653	0.00162613	0.000397752	0.00235898
CF65_00733.p01	0.000973579	0.00183502	0	0.00157525	0.000211042	0.000186375	0.000189817	0	0.00134722	0.00110307	0	0	0.000618448
CF65_00734.p01	0.000730185	0.00110101	0.00254315	0.000525083	0	0.000372749	0.000379633	0.000453754	0.000898146	0.000551537	0	0	0.000629604
CF65_00735.p01	0.00255565	0.00385354	0.00254315	0.00157525	0.00105521	0.000372749	0.00151853	0.00136126	0.00269444	0.00193038	0	0.000397752	0.00165483
CF65_00737.p01	0.000608487	0.000642257	0	0	0	0.000372749	0.000189817	0.000226877	0	0.000275768	0	0	0.000192996
CF65_00738.p01	0	9.1751e-05	0	0	0	0	0	0	0	0	0	0	7.64592e-06
CF65_00740.p01	0.00158207	0.00100926	0.00254315	0.00105017	0.000211042	0.000186375	0.00056945	0.000453754	0.000898146	0.000827305	0.000325227	0	0.000804662
CF65_00741.p01	0.00048679	0.000275253	0.00254315	0.00157525	0.000422083	0.000745498	0.00056945	0.000453754	0.000449073	0.000551537	0	0.00119326	0.000772091
CF65_00742.p01	0.0111962	0.00807409	0.00932488	0.00735116	0.00886375	0.00764136	0.00778248	0.00680632	0.00763424	0.00937613	0.00650453	0.00835279	0.00824232
CF65_00743.p01	0.0806854	0.067437	0.0347564	0.0204782	0.0289127	0.0311245	0.0339772	0.0378885	0.0395184	0.0438472	0.0247172	0.0194898	0.0385694
CF65_00744.p01	0.00133867	0.00128451	0.000847716	0	0.00801958	0.00633673	0.00512505	0.0049913	0.000449073	0.000827305	0.000650453	0.00119326	0.00258864
CF65_00745.p01	0.000608487	0.000458755	0	0.00105017	0.00464292	0.00559124	0.0045556	0.0049913	0.000449073	0.000551537	0.000325227	0.000397752	0.0019685
CF65_00747.p01	0.000365092	0.000367004	0	0.00157525	0.00485396	0.00633673	0.00607413	0.00589881	0	0.000275768	0.000650453	0.000397752	0.00223291
CF65_00748.p01	0.000121697	0	0	0	0	0.000745498	0	0.000226877	0	0	0	0	9.11727e-05
CF65_00749.p01	0.00596317	0.00422055	0.00254315	0.00420067	0.025536	0.0296336	0.0136668	0.0133858	0.00224536	0.00413653	0.00520362	0.00357977	0.00952625
CF65_00750.p01	0.10685	0.0770709	0.0228883	0.0136522	0.354972	0.333238	0.324587	0.269984	0.0188611	0.0193038	0.0481335	0.0306269	0.135014
CF65_00751.p01	0.00340753	0.00357829	0.00169543	0.00210033	0.0183606	0.0208739	0.0191715	0.0183771	0.00179629	0.00110307	0.00292704	0.00159101	0.00791518
CF65_00753.p01	0	0.000367004	0	0.000525083	0.000844167	0.000745498	0.00151853	0.00113439	0	0	0.000650453	0	0.000482094
CF65_00757.p01	0.0146037	0.0152307	0.0110203	0.0115518	0.0135067	0.0123007	0.0182224	0.020419	0.00718517	0.0165461	0.0107325	0.0127281	0.0136706
CF65_00758.p01	0	9.1751e-05	0	0	0	0.000186375	0	0	0	0	0	0	2.31772e-05
CF65_00759.p01	0.00815373	0.0104596	0.0152589	0.0136522	0.0411531	0.0456618	0.0586534	0.0853058	0.012125	0.0110307	0.0188631	0.0270471	0.028947
CF65_00760.p01	0.00292074	0.00275253	0.00423858	0.00840133	0.00801958	0.00503211	0.00550468	0.00589881	0.00224536	0.00386076	0.00780544	0.00636403	0.00525366
CF65_00761.p01	0.000121697	9.1751e-05	0	0	0	0	0	0.000226877	0.000449073	0.000275768	0.000650453	0	0.000151302
CF65_00762.p01	0.00340753	0.00311954	0.0322132	0.0273043	0.0211042	0.0279562	0.00436578	0.0029494	0.0103287	0.00744575	0.0321974	0.0246606	0.0164211
CF65_00763.p01	0.0293291	0.0336726	0.0720559	0.0698361	0.0476954	0.0546077	0.0419495	0.042426	0.036824	0.0328165	0.0673219	0.0604583	0.0490827
CF65_00764.p01	0.00791033	0.00770709	0.0050863	0.00892642	0.00337667	0.00596398	0.0100603	0.00589881	0.00808331	0.00910036	0.0130091	0.0127281	0.00815422
CF65_00765.p01	0.000243395	0.000183502	0	0	0.000633125	0.000186375	0.00056945	0.000907509	0	0	0	0.000397752	0.000260092
CF65_00766.p01	0.00523299	0.00513806	0.0127157	0.0105017	0.0265913	0.0249742	0.0510607	0.0562656	0.00449073	0.00772152	0.00845589	0.00875054	0.0184916
CF65_00768.p01	0.00985749	0.0091751	0.0127157	0.0094515	0.00675333	0.00782773	0.0110094	0.0154277	0.00763424	0.00744575	0.00780544	0.00715953	0.00935524
CF65_00769.p01	0.312397	0.337185	0.283137	0.307699	0.225393	0.226631	0.10345	0.0955153	0.199388	0.248743	0.131392	0.152339	0.218606
CF65_00770.p01	0.0531818	0.0395447	0.0330609	0.0267792	0.135489	0.126176	0.276753	0.248884	0.0561341	0.0408137	0.0426047	0.0365932	0.0930011
CF65_00771.p01	0.00048679	0.000642257	0	0.000525083	0.000844167	0	0	0	0.000449073	0.00110307	0.00097568	0.000397752	0.00045199
CF65_00772.p01	0.0183763	0.0154142	0.017802	0.00892642	0.00295458	0.00242287	0.00151853	0.0029494	0.012125	0.0146157	0.00357749	0.00357977	0.00868852
CF65_00773.p01	0.0230008	0.0248645	0.0203452	0.0210033	0.00295458	0.00521849	0.00303707	0.00521818	0.0251481	0.0215099	0.0061793	0.00795504	0.0138695
CF65_00774.p01	0.0481922	0.0528486	0.0491675	0.0414816	0.00738646	0.00633673	0.00816212	0.0115707	0.0592776	0.059566	0.0185379	0.0167056	0.0316028
CF65_00775.p01	0.0305461	0.0345901	0.0296701	0.0262542	0.00464292	0.00577761	0.00588432	0.00726007	0.0323332	0.0355741	0.0130091	0.0103415	0.0196569
CF65_00776.p01	0.00864052	0.00908335	0.00932488	0.00735116	0.00189938	0.00205012	0.00531487	0.00453754	0.00763424	0.00827305	0.00390272	0.00119326	0.00576709
CF65_00777.p01	0.17208	0.151022	0.108508	0.0924146	0.015195	0.0143508	0.0237271	0.0226877	0.148643	0.144503	0.0195136	0.0290359	0.0784734
CF65_00778.p01	0.0256782	0.0275253	0.0194975	0.0231037	0.00907479	0.00689586	0.00778248	0.00680632	0.0170648	0.0121338	0.00813066	0.0123303	0.0146686
CF65_00780.p01	0.00900561	0.0128451	0.00339086	0.00367558	0.000633125	0.000559124	0.000949084	0.0029494	0.00538887	0.00579114	0	0.000397752	0.00379881
CF65_00781.p01	0.00803203	0.0091751	0.0169543	0.0110267	0.00907479	0.00838685	0.0142363	0.0124782	0.00628702	0.00772152	0.0117082	0.0135236	0.0107171
CF65_00782.p01	0.14981	0.134415	0.10766	0.141247	0.191204	0.169601	0.163432	0.145428	0.112268	0.102862	0.217577	0.197683	0.152766
CF65_00784.p01	0.122184	0.132672	0.109355	0.138097	0.143719	0.140899	0.137237	0.124556	0.100592	0.112238	0.171069	0.178591	0.134267
CF65_00785.p01	0.200679	0.219835	0.197518	0.235237	0.304322	0.277139	0.287383	0.250019	0.186814	0.17925	0.347667	0.345646	0.252626
CF65_00786.p01	0.0505044	0.0360582	0.0161066	0.012602	0.0130846	0.0180783	0.0288521	0.0367541	0.0341295	0.0228888	0.0159361	0.0182966	0.0252743
CF65_00788.p01	0.000121697	0.000183502	0	0	0	0	0.000949084	0.000907509	0	0.000551537	0	0	0.000226111
CF65_00789.p01	0.00803203	0.00834934	0.00762945	0.00682608	0.00379875	0.00391386	0.00835193	0.0106632	0.00763424	0.00744575	0.00260181	0.00517077	0.00670144
CF65_00790.p01	0.00219055	0.00330304	0.00339086	0.0031505	0.00168833	0.00242287	0.00417597	0.00567193	0.00449073	0.00137884	0.00162613	0.00556853	0.00325486
CF65_00792.p01	0.0753307	0.0702813	0.0559493	0.0519832	0.0299679	0.037834	0.0425189	0.0469636	0.0821803	0.0741817	0.0539876	0.062447	0.0569688
CF65_00794.p01	0.00133867	0.00146802	0.000847716	0.000525083	0.000844167	0.001491	0.00151853	0.00181502	0	0.000551537	0.000650453	0.00119326	0.00102029
CF65_00795.p01	0.00194716	0.00192677	0.00339086	0.0031505	0.00823063	0.00894598	0.00189817	0.00567193	0.00314351	0.00220615	0.00390272	0.00357977	0.00399951
CF65_00796.p01	0	0	0	0	0.000422083	0	0	0	0	0.000275768	0	0	5.81542e-05
CF65_00798.p01	0.000121697	9.1751e-05	0	0	0.000211042	0.000745498	0	0.000226877	0	0.000275768	0	0	0.000139386
CF65_00799.p01	0.00121697	0.000183502	0	0.000525083	0	0.000372749	0.000189817	0	0.00224536	0.00165461	0.000650453	0	0.000586546
CF65_00801.p01	0.010466	0.0126616	0.0135635	0.0136522	0.0130846	0.0117416	0.0165141	0.0152008	0.0112268	0.00882459	0.00780544	0.00715953	0.0118251
CF65_00803.p01	0.00328583	0.00339479	0.00932488	0.0105017	0.00569813	0.00652311	0.0045556	0.00408379	0.00404166	0.0052396	0.00552885	0.0107393	0.00607643
CF65_00804.p01	0.0910297	0.0765204	0.135635	0.162776	0.118605	0.113502	0.0928204	0.099826	0.0907127	0.114995	0.0985436	0.11495	0.10916
CF65_00805.p01	0.0176461	0.0152307	0.0194975	0.0346555	0.0128735	0.0162146	0.0129075	0.0167889	0.0161666	0.0275768	0.0133343	0.0111371	0.0178358
CF65_00806.p01	0.0318847	0.0289933	0.0203452	0.0330802	0.0249029	0.0169601	0.0246762	0.0229146	0.0332314	0.0364014	0.0110577	0.0171033	0.0251293
CF65_00807.p01	0.00644996	0.00486281	0.00423858	0.00525083	0.00337667	0.00503211	0.00607413	0.00930197	0.00359258	0.00248192	0.00162613	0.00159101	0.00448989
CF65_00809.p01	0.0102226	0.0118359	0.0135635	0.00840133	0.00654229	0.0108097	0.0142363	0.0163352	0.00449073	0.0115823	0.00943157	0.00676178	0.0103511
CF65_00810.p01	0.00170376	0.00128451	0.00339086	0.00157525	0.00464292	0.00447299	0.00626395	0.00657944	0.000449073	0.00137884	0.00260181	0.00397752	0.00319341
CF65_00811.p01	0.0388215	0.0390859	0.0203452	0.0304548	0.0213152	0.0264652	0.0337874	0.0385691	0.0354768	0.0278526	0.0253677	0.0405707	0.0315093
CF65_00812.p01	0.00365092	0.00293603	0.00169543	0.00210033	0.000422083	0.000559124	0.00208798	0.00136126	0.00314351	0.00248192	0.00130091	0.000795504	0.00187792
CF65_00813.p01	0.000121697	0	0	0	0	0	0	0	0.000898146	0	0.000325227	0	0.000112089
CF65_00814.p01	0.0164292	0.0160564	0.0245838	0.0110267	0.0141398	0.0143508	0.0115788	0.0142933	0.00898146	0.0129611	0.0136595	0.00875054	0.013901
CF65_00815.p01	0.0137518	0.0155977	0.00932488	0.00840133	0.00801958	0.00745498	0.0068334	0.0104364	0.0107777	0.0135127	0.00910634	0.00914829	0.0101971
CF65_00816.p01	0.0124131	0.0103679	0.00423858	0.0031505	0.0156171	0.0173328	0.0170835	0.0224608	0.00404166	0.00275769	0.00910634	0.00397752	0.0102123
CF65_00817.p01	0.0111962	0.00660607	0.00423858	0.00367558	0.0206821	0.0218058	0.0195511	0.0274521	0.00269444	0.00468806	0.00780544	0.00596628	0.0113635
CF65_00819.p01	0.000365092	0.00100926	0.000847716	0.000525083	0.00274354	0.00223649	0.00493523	0.00385691	0.000898146	0.000551537	0.00097568	0.000795504	0.00164502
CF65_00820.p01	0.00109528	0.00165152	0	0.00210033	0.005065	0.00428661	0.0123381	0.0163352	0.00179629	0.00193038	0.00325226	0.00159101	0.00428683
CF65_00822.p01	0.0166725	0.0141297	0.011868	0.006301	0.0116073	0.0095051	0.0136668	0.0145201	0.0107777	0.0110307	0.0097568	0.0127281	0.0118803
CF65_00823.p01	0.0217838	0.0179832	0.0254315	0.0330802	0.209775	0.181342	0.322119	0.3807	0.0179629	0.0242676	0.0748021	0.0660268	0.114606
CF65_00824.p01	0	0	0	0	0	0	0	0	0	0	0	0	0
CF65_00825.p01	0.015699	0.0177997	0.0135635	0.0194281	0.0187827	0.0177056	0.0267642	0.0290403	0.00628702	0.0206826	0.0162613	0.0190921	0.0184255
CF65_00826.p01	0.257755	0.284153	0.259401	0.393287	0.335134	0.31926	0.521616	0.461241	0.255972	0.239919	0.375637	0.432754	0.344677
CF65_00827.p01	0.160154	0.168363	0.161914	0.18798	0.26338	0.262974	0.412282	0.424714	0.108676	0.143675	0.168467	0.184557	0.220595
CF65_00830.p01	0.129608	0.135516	0.11868	0.111318	0.13169	0.12338	0.219998	0.222793	0.105981	0.133472	0.125863	0.126485	0.140399
CF65_00831.p01	0.0419856	0.0508301	0.0228883	0.0273043	0.0419973	0.0396978	0.077635	0.102549	0.0287407	0.0402622	0.0295956	0.0346044	0.0448408
CF65_00832.p01	0.0467318	0.0497291	0.0372995	0.0425317	0.055715	0.0540486	0.102121	0.105271	0.0377221	0.0493626	0.0429299	0.0445482	0.0556676
CF65_00833.p01	0.00644996	0.00651432	0.0050863	0.00840133	0.00443188	0.00465936	0.00721303	0.0120245	0.00404166	0.00689421	0.00292704	0.00477302	0.00611805
CF65_00835.p01	0.00413771	0.00486281	0.0050863	0.00682608	0.00211042	0.00335474	0.00607413	0.00884821	0.00359258	0.00386076	0.00357749	0.00159101	0.00449352
CF65_00837.p01	0.00352923	0.00522981	0.00593401	0.00262542	0.00147729	0.00223649	0.00379633	0.00567193	0.000898146	0.00330922	0.00130091	0.00119326	0.00310017
CF65_00838.p01	0.0048679	0.00651432	0.0101726	0.00840133	0.00548708	0.00633673	0.00816212	0.011117	0.00449073	0.00551537	0.00520362	0.00437527	0.00672034
CF65_00839.p01	0.00182546	0.00174327	0.00254315	0.0031505	0.000844167	0.001491	0.00550468	0.00635256	0.00179629	0.00248192	0.00097568	0.00278426	0.00262441
CF65_00840.p01	0.010466	0.00945036	0.0152589	0.0110267	0.00844167	0.0087596	0.0100603	0.0158814	0.00898146	0.0132369	0.00715498	0.00875054	0.0106224
CF65_00841.p01	0.00900561	0.00926685	0.00593401	0.0110267	0.00801958	0.00987785	0.0146159	0.0176964	0.00628702	0.0126854	0.00910634	0.00715953	0.0100568
CF65_00844.p01	0.0666902	0.0754193	0.0966397	0.0960902	0.123459	0.13214	0.199687	0.187401	0.0462545	0.0637025	0.0871607	0.0934717	0.105676
CF65_00845.p01	0	0	0.000847716	0	0	0	0.000379633	0.000907509	0	0	0.000325227	0	0.000205007
CF65_00846.p01	0.0208103	0.0222955	0.0203452	0.0225786	0.0394648	0.0449163	0.0556163	0.0562656	0.0220046	0.0182007	0.0299208	0.0346044	0.0322519
CF65_00847.p01	0.0541554	0.0596382	0.0695127	0.0750869	0.100034	0.096542	0.137048	0.140437	0.0444582	0.0468806	0.0666714	0.0791526	0.0808014
CF65_00849.p01	0.0800769	0.0878057	0.122919	0.12497	0.21062	0.218431	0.266503	0.278378	0.0763424	0.0755606	0.149929	0.194501	0.15717
CF65_00851.p01	0.0929768	0.0856037	0.0389949	0.0477826	0.075975	0.0795819	0.0998436	0.108901	0.0336805	0.0394349	0.0325227	0.0389797	0.0645231
CF65_00852.p01	0.000121697	0.000183502	0	0	0	0	0	0	0	0	0	0.000397752	5.85793e-05
CF65_00853.p01	0.00559808	0.00587207	0.00423858	0.00367558	0.000633125	0.00111825	0.00322688	0.00340316	0.00359258	0.00193038	0.00195136	0	0.00293667
CF65_00854.p01	0.00754524	0.00669783	0.00423858	0.00367558	0.00126625	0.00111825	0.00531487	0.00340316	0.00673609	0.00579114	0.00195136	0	0.0039782
CF65_00855.p01	0.00243395	0.00275253	0.00169543	0.00105017	0.00168833	0.00223649	0.00284725	0.00385691	0.00179629	0.00330922	0.00130091	0.000795504	0.00214692
CF65_00856.p01	0.00547639	0.0044958	0.00423858	0.00210033	0.0025325	0.00242287	0.00379633	0.0079407	0.00359258	0.00689421	0.00227659	0.00278426	0.00404593
CF65_00858.p01	0.0105877	0.0091751	0.00847716	0.00367558	0.00274354	0.00260924	0.00645377	0.0108901	0.00583795	0.00606691	0.000650453	0.00198876	0.00576302
CF65_00860.p01	0.0788599	0.070373	0.0601879	0.0540836	0.0162502	0.0212467	0.0208798	0.0238221	0.0520925	0.052396	0.0208145	0.0274449	0.0415376
CF65_00861.p01	0.0399168	0.0404622	0.0372995	0.0299297	0.0107631	0.0100642	0.0121483	0.0145201	0.0359258	0.0375045	0.0136595	0.0107393	0.0244111
CF65_00862.p01	0.0635261	0.0571609	0.0584924	0.0724615	0.080829	0.0803274	0.0799128	0.0762308	0.0718517	0.0794213	0.100495	0.0974492	0.0765132
CF65_00863.p01	0.00766694	0.00789059	0.00932488	0.0115518	0.00612021	0.00857323	0.0174631	0.0163352	0.00673609	0.00772152	0.00585408	0.00517077	0.0092007
CF65_00864.p01	0.0182546	0.0160564	0.0228883	0.0157525	0.0132956	0.0154691	0.0263845	0.0397035	0.0130231	0.0148915	0.00943157	0.0131258	0.0181897
CF65_00865.p01	0.0232442	0.025415	0.0296701	0.0246789	0.0137177	0.013419	0.0237271	0.025864	0.018412	0.0220615	0.0133343	0.0210809	0.0212187
CF65_00866.p01	0.015699	0.0173409	0.0339086	0.018903	0.0116073	0.0132326	0.0157548	0.0217802	0.0143703	0.0162703	0.0211397	0.0178988	0.0181588
CF65_00867.p01	13.872	11.3104	11.128	10.248	4.31433	4.12708	3.03669	2.46048	24.0092	20.2651	12.3677	12.3768	10.793
CF65_00868.p01	0.270655	0.274978	0.275508	0.277769	0.200279	0.199048	0.212025	0.199879	0.183671	0.185316	0.160011	0.171033	0.217514
CF65_00869.p01	1.055	0.961184	1.18087	1.15518	0.747088	0.735248	0.689794	0.662255	0.900391	0.779598	0.646225	0.677769	0.849216
CF65_00870.p01	0.905064	0.928796	0.847716	0.809153	0.483074	0.552414	0.452903	0.450351	0.738276	0.763051	0.500849	0.488439	0.660007
CF65_00871.p01	1.64036	1.64803	1.4462	1.2434	0.876034	0.903916	0.765721	0.701504	1.81964	1.73403	1.15976	1.00233	1.24508
CF65_00872.p01	0.445048	0.41866	0.564579	0.53401	0.230669	0.216194	0.181655	0.174695	0.575262	0.551813	0.450764	0.397752	0.395092
CF65_00873.p01	1.15114	1.2558	1.67933	1.73277	0.602946	0.640942	0.50757	0.452847	1.27761	1.25337	0.991941	1.04768	1.04949
CF65_00874.p01	0.389067	0.47839	0.609508	0.565515	0.238266	0.266516	0.201775	0.211223	0.355666	0.423029	0.287825	0.288768	0.359629
CF65_00875.p01	0.563216	0.658038	0.800244	1.00711	0.295036	0.296149	0.246572	0.225062	0.460749	0.468806	0.369783	0.426788	0.484796
CF65_00876.p01	0.462085	0.464994	0.56034	0.66423	0.206399	0.19998	0.137617	0.132723	0.507003	0.463843	0.317421	0.331725	0.370697
CF65_00877.p01	0.956542	0.886407	0.941813	0.906819	0.311287	0.330442	0.252456	0.225289	1.15636	1.12376	0.61045	0.622084	0.693642
CF65_00878.p01	0.769371	0.711805	0.752772	0.682608	0.345897	0.377595	0.293267	0.24775	0.766118	0.66929	0.510606	0.452642	0.54831
CF65_00879.p01	0.303878	0.313513	0.295005	0.263592	0.14984	0.148168	0.119964	0.118203	0.244745	0.268323	0.142774	0.149952	0.20983
CF65_00880.p01	2.45658	2.27689	1.97518	2.09666	1.2652	1.24368	1.2023	0.925886	2.21393	2.18657	1.61833	1.55919	1.7517
CF65_00881.p01	0.000121697	0.000734008	0	0.000525083	0	0.000186375	0.000189817	0.000226877	0.000449073	0	0.000325227	0.000397752	0.000262992
CF65_00882.p01	0.000365092	0.00128451	0	0	0	0.000186375	0.000379633	0.000226877	0	0.000551537	0.000650453	0	0.000303707
CF65_00883.p01	0.000608487	0.000825759	0	0	0	0	0.000379633	0	0	0.000551537	0	0	0.000197118
CF65_00884.p01	0.00267734	0.00504631	0.00423858	0.00105017	0.00211042	0.001491	0.0034167	0.00431067	0.00224536	0.00358499	0.00130091	0.00119326	0.00272214
CF65_00885.p01	0.00571978	0.00568856	0.0101726	0.00892642	0.00675333	0.00652311	0.00949084	0.00748695	0.00359258	0.00744575	0.00780544	0.00954605	0.00742928
CF65_00886.p01	0.00316413	0.00541331	0.00678173	0.006301	0.005065	0.00335474	0.00550468	0.00726007	0.000898146	0.00496383	0.00325226	0.00556853	0.00479395
CF65_00887.p01	0.000608487	0.000367004	0.000847716	0.00105017	0	0.000559124	0.000379633	0.000226877	0	0.000275768	0.00097568	0.000795504	0.000507163
CF65_00889.p01	0.000608487	0.00091751	0	0	0.000633125	0.000372749	0.000949084	0.000680632	0.000898146	0	0.00097568	0	0.000502951
CF65_00890.p01	0.0279904	0.0310118	0.0152589	0.0236287	0.0215263	0.0223649	0.0263845	0.0281328	0.0233518	0.0217857	0.0156109	0.0175011	0.022879
CF65_00892.p01	0.00803203	0.00834934	0.0110203	0.00682608	0.00865271	0.00689586	0.00626395	0.00612568	0.00404166	0.00579114	0.00357749	0.00278426	0.00653004
CF65_00894.p01	0.00206886	0.00119276	0	0.00210033	0.00422083	0.00223649	0.00284725	0.00340316	0.000449073	0.000827305	0.00130091	0.00119326	0.00182002
CF65_00895.p01	0.000121697	0.000367004	0	0.000525083	0.000422083	0.000372749	0.000759267	0.00113439	0.000449073	0.000275768	0	0	0.000368926
CF65_00896.p01	0.00243395	0.00284428	0.00423858	0.00157525	0.00295458	0.00465936	0.00303707	0.00703319	0.00314351	0.00330922	0.00097568	0.00278426	0.00324908
CF65_00899.p01	0.00292074	0.00128451	0.000847716	0.000525083	0.000211042	0.000745498	0.0011389	0.00363004	0.000898146	0.000551537	0.000650453	0.000397752	0.00115012
CF65_00900.p01	0.0048679	0.0041288	0.00339086	0.0031505	0.00316563	0.00391386	0.00588432	0.00612568	0.00404166	0.00468806	0.00357749	0.00318201	0.0041764
CF65_00902.p01	0.569179	0.593904	0.50863	0.587043	1.15609	1.03009	1.36383	1.44589	0.470179	0.574426	0.71745	0.703623	0.810028
CF65_00904.p01	0.145063	0.177171	0.188193	0.191655	0.334923	0.302672	0.434301	0.465325	0.10194	0.152224	0.193185	0.188137	0.239566
CF65_00906.p01	0.0428375	0.0620237	0.0466244	0.0624849	0.0519163	0.0529304	0.107816	0.13953	0.0377221	0.0612206	0.0305713	0.0401729	0.0613208
CF65_00908.p01	0.00571978	0.00532156	0.00339086	0.00577592	0.005065	0.00391386	0.0121483	0.0142933	0.00224536	0.00579114	0.00325226	0.00357977	0.00587475
CF65_00909.p01	0.00231225	0.00293603	0.00593401	0.00210033	0.00126625	0.00223649	0.0045556	0.00748695	0.00449073	0.00220615	0.00260181	0.000397752	0.00321036
CF65_00910.p01	0.00146037	0.00137626	0.00169543	0.00157525	0.00147729	0.00130462	0.00474542	0.0020419	0	0.00165461	0.00260181	0.00198876	0.00182681
CF65_00912.p01	0.00657166	0.00752359	0.00678173	0.00525083	0.005065	0.00577761	0.0148057	0.0158814	0.00763424	0.00992767	0.0048784	0.00795504	0.00817107
CF65_00914.p01	0.00912731	0.0086246	0.011868	0.0110267	0.020471	0.0191966	0.0241067	0.0231415	0.00853238	0.00854882	0.0136595	0.0119326	0.0141863
CF65_00915.p01	0.00997919	0.0118359	0.00932488	0.0094515	0.00485396	0.00726861	0.00816212	0.00930197	0.00673609	0.0102034	0.0061793	0.00636403	0.00830508
CF65_00918.p01	0.000121697	9.1751e-05	0	0	0.000211042	0	0	0.000226877	0	0.000275768	0	0.000397752	0.000110407
CF65_00919.p01	0.0721666	0.0819337	0.062731	0.0614347	0.0337667	0.0400705	0.0493523	0.0576268	0.0476017	0.0584629	0.0361001	0.0441505	0.0537831
CF65_00920.p01	0.0149688	0.0119276	0.0279746	0.0204782	0.0386206	0.0382068	0.0358754	0.0315359	0.0170648	0.01434	0.0471578	0.0568785	0.0295858
CF65_00921.p01	0.0438111	0.0319294	0.0211929	0.0362307	0.0141398	0.01491	0.026954	0.0331241	0.0170648	0.0215099	0.0188631	0.0206831	0.0250344
CF65_00923.p01	0.00255565	0.00211027	0.0050863	0.00262542	0.00316563	0.00279562	0.00531487	0.00612568	0.00224536	0.00137884	0.00422795	0.00159101	0.00326855
CF65_00924.p01	0.000730185	0.00110101	0	0.00157525	0.000633125	0.000372749	0.0011389	0.00226877	0.000449073	0	0.000650453	0.000397752	0.000776439
CF65_00925.p01	0	0.000183502	0	0	0.000211042	0	0	0	0	0	0	0	3.28787e-05
CF65_00926.p01	0.00292074	0.00321129	0.00339086	0.00420067	0.00358771	0.00279562	0.0045556	0.00635256	0.00314351	0.00137884	0.00260181	0.00278426	0.00341029
CF65_00927.p01	0.0047462	0.00559681	0.00339086	0.00262542	0.00126625	0.00279562	0.00816212	0.00703319	0.0049398	0.00330922	0.00097568	0.00238651	0.00393564
CF65_00929.p01	0.0494092	0.0554176	0.0457767	0.0399063	0.0308121	0.0380204	0.047644	0.0583074	0.0341295	0.044123	0.0295956	0.0262516	0.0416161
CF65_00930.p01	0.0191065	0.0212862	0.0152589	0.0147023	0.00274354	0.00372749	0.0149955	0.0113439	0.0107777	0.0115823	0.00715498	0.00357977	0.0113549
CF65_00931.p01	0.0211754	0.0157812	0.0245838	0.0199532	0.0158281	0.0137917	0.0279031	0.0356197	0.0134722	0.017925	0.0133343	0.0123303	0.0193082
CF65_00932.p01	0.126809	0.10689	0.00847716	0.00892642	0.196269	0.158605	0.194752	0.185812	0.0112268	0.0115823	0.0341488	0.0178988	0.0884497
CF65_00933.p01	0.0264083	0.0207357	0.00339086	0.00105017	0.105732	0.098033	0.104399	0.0893896	0.00224536	0.00275769	0.0185379	0.0111371	0.0403181
CF65_00934.p01	0.00681506	0.00568856	0.000847716	0.000525083	0.0236367	0.0190102	0.0254354	0.0290403	0.00134722	0.00137884	0.00520362	0.00318201	0.0101759
CF65_00935.p01	0.00365092	0.00293603	0.000847716	0.00105017	0.0126625	0.00838685	0.0130974	0.0152008	0.000898146	0.000275768	0.00260181	0.000397752	0.00516715
CF65_00936.p01	0.00133867	0.00183502	0.000847716	0.000525083	0.00633125	0.00559124	0.00702322	0.00703319	0	0.000551537	0.000325227	0.000397752	0.00264999
CF65_00937.p01	0.00328583	0.00330304	0	0.00157525	0.00569813	0.00484574	0.00626395	0.00703319	0.000898146	0.00165461	0.00227659	0.00238651	0.00326842
CF65_00938.p01	0.00328583	0.00348654	0.000847716	0.00210033	0.00316563	0.00260924	0.00246762	0.0029494	0.00134722	0.00137884	0.000325227	0	0.00199697
CF65_00939.p01	0.0182546	0.019176	0.0169543	0.0152274	0.014984	0.0162146	0.0466949	0.0469636	0.0170648	0.0115823	0.0130091	0.0115348	0.0206384
CF65_00940.p01	0.00876222	0.00972561	0.0127157	0.0136522	0.0122404	0.0106233	0.0316994	0.0283597	0.00628702	0.00799729	0.0117082	0.0123303	0.0138418
CF65_00941.p01	0.0150905	0.0161482	0.0127157	0.0136522	0.0128735	0.0145372	0.0148057	0.0140664	0.0130231	0.0146157	0.0130091	0.0159101	0.014204
CF65_00942.p01	0.00888391	0.00871635	0.00423858	0.006301	0.00379875	0.00410024	0.00246762	0.00431067	0.00808331	0.00910036	0.0048784	0.00477302	0.00580435
CF65_00943.p01	0.000973579	0.00100926	0.00169543	0.00210033	0.000211042	0.000745498	0.000379633	0.000680632	0.00179629	0.000827305	0.000325227	0.00198876	0.00106108
CF65_00944.p01	0.0115613	0.0119276	0.0127157	0.0152274	0.0147729	0.01491	0.0167039	0.0170158	0.012125	0.0052396	0.0188631	0.0107393	0.0134835
CF65_00946.p01	0.00158207	0.00284428	0.00169543	0.00367558	0.00126625	0.001491	0.00056945	0.00136126	0.000898146	0.00220615	0.00195136	0.00278426	0.00186044
CF65_00948.p01	0.118047	0.161207	0.201756	0.215284	0.111852	0.107911	0.0975658	0.115481	0.15493	0.160773	0.217577	0.262119	0.160375
CF65_00949.p01	0.267734	0.275528	0.0703604	0.12707	0.0626794	0.0531167	0.056945	0.0508205	0.172444	0.140642	0.113504	0.103415	0.124522
CF65_00950.p01	0.0130216	0.0165152	0.0211929	0.0199532	0.0213152	0.0205012	0.0203104	0.0201921	0.0134722	0.0151673	0.021465	0.0226719	0.0188148
CF65_00952.p01	0.068394	0.0770709	0.062731	0.0782374	0.0958129	0.104929	0.100603	0.110262	0.036824	0.0408137	0.0708994	0.0879032	0.0778734
CF65_00953.p01	0.0820241	0.0904665	0.0949442	0.108167	0.123037	0.125244	0.130024	0.137261	0.0601758	0.0675633	0.101796	0.105404	0.102176
CF65_00954.p01	0.0148471	0.0170657	0.0144112	0.0231037	0.0158281	0.019383	0.0246762	0.0231415	0.0116759	0.0126854	0.0240668	0.0182966	0.0182651
CF65_00957.p01	0.0124131	0.0145884	0.0186498	0.0210033	0.0177275	0.0186375	0.0167039	0.0181502	0.012125	0.0151673	0.01431	0.0163078	0.0163153
CF65_00958.p01	0.0279904	0.0374344	0.0110203	0.0141772	0.00548708	0.00708223	0.0223984	0.0281328	0.0166157	0.0162703	0.0048784	0.00159101	0.0160899
CF65_00959.p01	0.0133867	0.0156894	0.00847716	0.00682608	0.00654229	0.00559124	0.0100603	0.0108901	0.00808331	0.00689421	0.00357749	0.00437527	0.00836613
CF65_00960.p01	0.0281121	0.0292686	0.0228883	0.0278294	0.0183606	0.0227377	0.0354957	0.0338047	0.018412	0.0212342	0.0305713	0.0278426	0.0263798
CF65_00961.p01	0.0180112	0.021011	0.0135635	0.0147023	0.00548708	0.00857323	0.00759267	0.0108901	0.0112268	0.0132369	0.0104072	0.0103415	0.012087
CF65_00962.p01	0.0149688	0.0167904	0.011868	0.012602	0.00400979	0.00652311	0.00759267	0.00567193	0.00718517	0.0126854	0.00162613	0.00477302	0.00885804
CF65_00964.p01	0.0606053	0.0614732	0.0356041	0.0414816	0.107209	0.0959829	0.226262	0.306965	0.0300879	0.0443987	0.038702	0.0350022	0.0903145
CF65_00965.p01	0.000243395	0.000550506	0	0.00105017	0.000633125	0.000745498	0.00056945	0.000453754	0.000898146	0.000275768	0.000325227	0.000795504	0.000545045
CF65_00967.p01	0.0202018	0.0269748	0.0110203	0.0199532	0.0160392	0.0106233	0.0339772	0.0392498	0.018412	0.0198553	0.0097568	0.0103415	0.0197004
CF65_00969.p01	0.0139952	0.0106431	0.0110203	0.0152274	0.00949688	0.00801411	0.0235373	0.0308553	0.0107777	0.0110307	0.00682976	0.00556853	0.013083
CF65_00970.p01	0.0049896	0.00403705	0.000847716	0.00420067	0.00422083	0.00335474	0.0119585	0.0140664	0.00359258	0.00413653	0.00227659	0.00278426	0.00503878
CF65_00971.p01	0.0164292	0.0190842	0.0169543	0.0115518	0.010341	0.011928	0.0246762	0.0299478	0.0098796	0.0170976	0.00910634	0.00755729	0.0153794
CF65_00972.p01	0.113909	0.145058	0.0788376	0.0766622	0.0679554	0.0687722	0.0888342	0.0977841	0.0610739	0.070321	0.0575651	0.0525033	0.0816063
CF65_00973.p01	0.0174027	0.0142214	0.00932488	0.0152274	0.0141398	0.0177056	0.0947185	0.120018	0.00673609	0.0126854	0.00715498	0.00875054	0.0281738
CF65_00974.p01	0.00608487	0.00697308	0.00254315	0.00577592	0.00865271	0.00913235	0.0444171	0.0573999	0.00134722	0.0044123	0.00260181	0.00318201	0.0127102
CF65_00976.p01	0.0245829	0.0266078	0.0305178	0.0367558	0.0856829	0.0754817	0.148626	0.128413	0.0269444	0.0355741	0.0780544	0.0763684	0.0644674
CF65_00977.p01	0.000243395	0.000367004	0.000847716	0.00105017	0	0.000372749	0.00056945	0.00249565	0	0	0	0	0.000495511
CF65_00978.p01	0.00206886	0.00174327	0.000847716	0.000525083	0.00126625	0.00186374	0.00284725	0.00385691	0.00134722	0.00137884	0.000650453	0.00159101	0.00166555
CF65_00979.p01	0.000851882	0.000458755	0	0	0.00147729	0.00111825	0.000759267	0.00113439	0.000898146	0	0.00097568	0	0.000639471
CF65_00980.p01	0.00194716	0.00110101	0.000847716	0.000525083	0.000422083	0.00130462	0.00170835	0.000907509	0	0	0.00097568	0.00119326	0.000911039
CF65_00981.p01	0.00681506	0.00623907	0.00423858	0.00840133	0.00569813	0.00596398	0.00816212	0.00680632	0.0049398	0.00551537	0.00325226	0.00517077	0.00593357
CF65_00982.p01	0.00121697	0.00091751	0.00254315	0.000525083	0.00211042	0.00279562	0.00284725	0.00340316	0.00314351	0.00193038	0.000325227	0.000795504	0.00187948
CF65_00983.p01	0.00219055	0.00183502	0.00254315	0.00210033	0.00316563	0.00577761	0.00246762	0.00408379	0.00179629	0.00248192	0.00162613	0.00278426	0.00273769
CF65_00985.p01	0.00839712	0.00706483	0.00847716	0.00682608	0.00358771	0.00428661	0.0079723	0.00612568	0.0112268	0.0129611	0.00650453	0.00477302	0.00735025
CF65_00987.p01	0	0	0.000847716	0.00262542	0.00189938	0.001491	0.000949084	0.000226877	0.000449073	0.000551537	0.000325227	0.00159101	0.000913026
CF65_00988.p01	0.000608487	0.00137626	0.00254315	0.00105017	0.00147729	0.000931873	0.00132872	0.00181502	0.000449073	0.00110307	0.00130091	0	0.00116533
CF65_00989.p01	0	9.1751e-05	0	0	0.000211042	0	0.000189817	0	0	0	0	0	4.10508e-05
CF65_00990.p01	0.00182546	0.00256903	0.00339086	0.00157525	0.00379875	0.00298199	0.00246762	0.00363004	0.00269444	0.00275769	0.00130091	0.00278426	0.00264802
CF65_00991.p01	0.00133867	0.000825759	0	0	0.000211042	0.000745498	0.00170835	0.00158814	0.00134722	0.000827305	0	0.000397752	0.000749145
CF65_00992.p01	0.00389432	0.00339479	0.00423858	0.00157525	0.00105521	0.00279562	0.00398615	0.00612568	0.00179629	0.00137884	0.00162613	0.000795504	0.00272186
CF65_00993.p01	0.00547639	0.00532156	0.0050863	0.00577592	0.00295458	0.001491	0.00417597	0.00521818	0.00538887	0.00358499	0.00162613	0.000795504	0.00390795
CF65_00994.p01	0.0430809	0.0456003	0.0491675	0.0525083	0.0529715	0.051253	0.0491625	0.0621644	0.0314351	0.0413653	0.0715498	0.096256	0.0538762
CF65_00995.p01	0.0340753	0.0422055	0.0144112	0.0220535	0.00126625	0.00484574	0.00550468	0.00771383	0.0255972	0.0295072	0.00292704	0.00715953	0.0164389
CF65_00997.p01	0.0603619	0.0753276	0.0423858	0.0430568	0.0284906	0.0324292	0.0368244	0.0485517	0.049398	0.0397107	0.0276443	0.0322179	0.0430332
CF65_00998.p01	0.0738703	0.0785389	0.0618833	0.0535585	0.0339777	0.0354112	0.0478338	0.0544505	0.0700554	0.0587387	0.0491092	0.0509122	0.055695
CF65_01001.p01	0.0483139	0.0549589	0.0593401	0.0619598	0.0314452	0.0391387	0.034167	0.0360735	0.030537	0.0402622	0.0318722	0.0342067	0.0418563
CF65_01003.p01	0.00620657	0.00798234	0.0101726	0.00577592	0.00337667	0.00410024	0.00474542	0.00567193	0.00718517	0.00937613	0.00520362	0.00397752	0.00614784
CF65_01005.p01	0.0361441	0.0426642	0.0228883	0.0288796	0.00717542	0.0128598	0.0132872	0.0183771	0.0341295	0.041641	0.0152856	0.0182966	0.0243024
CF65_01006.p01	0.1649	0.128451	0.101726	0.0950401	0.0116073	0.0152827	0.0189817	0.0217802	0.113615	0.134575	0.01431	0.0171033	0.0697811
CF65_01008.p01	0.0191065	0.0234883	0.0279746	0.0246789	0.0173054	0.019383	0.0277132	0.0281328	0.024699	0.0212342	0.0217902	0.0246606	0.0233472
CF65_01009.p01	0.0614572	0.0522063	0.0440812	0.0540836	0.343154	0.33417	0.274285	0.23323	0.0193101	0.0250949	0.0725255	0.0819369	0.132961
CF65_01010.p01	0.000365092	0.000458755	0.000847716	0	0.000844167	0.000372749	0.00151853	0.000680632	0.000449073	0.000275768	0.000325227	0.000397752	0.000544622
CF65_01011.p01	0.168186	0.191301	0.211081	0.194806	0.555251	0.574406	0.59033	0.517507	0.127537	0.141469	0.20782	0.196092	0.306315
CF65_01012.p01	0.0509912	0.0524816	0.0542538	0.0509331	0.158281	0.121703	0.145589	0.112985	0.0637684	0.0573598	0.125537	0.0914829	0.0904472
CF65_01013.p01	0.0623091	0.0556929	0.0576447	0.0514582	0.139076	0.143136	0.177289	0.151327	0.0264953	0.0380561	0.0523615	0.0461392	0.0834154
CF65_01014.p01	0.00815373	0.00889985	0.0050863	0.006301	0.0116073	0.013419	0.015565	0.0140664	0.00269444	0.00468806	0.00422795	0.00437527	0.00825702
CF65_01015.p01	0.0481922	0.0477105	0.0322132	0.0246789	0.00780854	0.00652311	0.0108196	0.00431067	0.0731989	0.0606691	0.0149604	0.0194898	0.0292146
CF65_01017.p01	0.00815373	0.00633082	0.00254315	0.00420067	0.0164613	0.0102506	0.0140464	0.0181502	0.0049398	0.00799729	0.00357749	0.00437527	0.00841889
CF65_01018.p01	0.00292074	0.00247728	0.00339086	0.00420067	0.00844167	0.00820048	0.0110094	0.0140664	0.00179629	0.00330922	0.00325226	0.00278426	0.00548746
CF65_01019.p01	0.00121697	0.00091751	0.00169543	0.00105017	0.00232146	0.00279562	0.00417597	0.00385691	0.000898146	0.00165461	0.00097568	0.00198876	0.00196227
CF65_01020.p01	0.493361	0.500869	0.646808	0.593344	0.487084	0.42978	0.577612	0.608031	0.465689	0.573323	0.477433	0.505145	0.529873
CF65_01021.p01	0.00133867	0.00211027	0.000847716	0.00262542	0.00316563	0.00223649	0.00246762	0.00340316	0	0.00248192	0.00130091	0.00198876	0.00199721
CF65_01022.p01	0.051478	0.0496373	0.0584924	0.0509331	0.0316563	0.0337338	0.0508709	0.053543	0.0435601	0.0490868	0.0256929	0.0326157	0.044275
CF65_01023.p01	0.0174027	0.0172492	0.0169543	0.0162776	0.0105521	0.00726861	0.0146159	0.0149739	0.0157176	0.0182007	0.00813066	0.0103415	0.0139737
CF65_01024.p01	0.0726534	0.0894573	0.0796853	0.0861136	0.0628904	0.0592671	0.085987	0.098011	0.0619721	0.0719756	0.0624435	0.0604583	0.0742429
CF65_01025.p01	0.000243395	0.000183502	0	0.000525083	0	0	0.000379633	0	0	0	0.000650453	0.000397752	0.000198318
CF65_01027.p01	0.0429592	0.0399117	0.0559493	0.0488327	0.0318673	0.0311245	0.0633988	0.0698782	0.0282916	0.0427441	0.0221154	0.0230696	0.0416785
CF65_01028.p01	0.0221489	0.0225708	0.0330609	0.0336053	0.0215263	0.0231104	0.0356855	0.0376616	0.0188611	0.0201311	0.0224406	0.0250584	0.0263217
CF65_01029.p01	0.0101009	0.0144049	0.0271269	0.0157525	0.0128735	0.0121143	0.0205002	0.0197383	0.012125	0.010755	0.0107325	0.0103415	0.0147138
CF65_01031.p01	0.0445413	0.0386272	0.0500153	0.0540836	0.0409421	0.0410024	0.0607413	0.0578537	0.0386203	0.0507414	0.0370758	0.0401729	0.0462014
CF65_01032.p01	0.0637695	0.0582619	0.0737513	0.0792876	0.0671113	0.0609445	0.116927	0.120245	0.055685	0.0579114	0.0474831	0.0517077	0.0710904
CF65_01033.p01	0.0505044	0.0465178	0.0542538	0.0698361	0.0576144	0.051253	0.10326	0.100733	0.0404166	0.0446745	0.0419542	0.0373887	0.0582006
CF65_01035.p01	0.0211754	0.0201852	0.0364518	0.0267792	0.0263802	0.0268379	0.0446069	0.0474173	0.0112268	0.0121338	0.0195136	0.0250584	0.0264806
CF65_01037.p01	0.00048679	0.000183502	0.000847716	0.00105017	0.000422083	0.000372749	0.000759267	0.000453754	0.000898146	0.000827305	0.00097568	0.000795504	0.000672722
CF65_01039.p01	0.00182546	0.00137626	0.00339086	0.00367558	0.00105521	0.00242287	0.00398615	0.00521818	0.00314351	0.00165461	0.00097568	0.00198876	0.00255943
CF65_01040.p01	0.0141169	0.0150472	0.00762945	0.0105017	0.00590917	0.0102506	0.0142363	0.0190577	0.00538887	0.00937613	0.00292704	0.00755729	0.0101665
CF65_01041.p01	0.000365092	0.00091751	0.00254315	0.000525083	0.000633125	0.000559124	0.000189817	0.000907509	0	0.00110307	0.000325227	0.00119326	0.00077183
CF65_01042.p01	0.0338319	0.0346819	0.0305178	0.0273043	0.0270133	0.0285153	0.0446069	0.0519549	0.0251481	0.0289557	0.0263433	0.0282404	0.0322595
CF65_01043.p01	0.0395517	0.0334891	0.0237361	0.0288796	0.0299679	0.0311245	0.0537181	0.0528624	0.0134722	0.0253707	0.0237415	0.0294336	0.0321123
CF65_01044.p01	0.013265	0.00926685	0.0135635	0.0147023	0.0156171	0.0152827	0.0347365	0.0372079	0.012125	0.0201311	0.0217902	0.0147168	0.0185337
CF65_01045.p01	0.00146037	0.00174327	0.00169543	0.00157525	0.00105521	0.00130462	0.0034167	0.00226877	0.00224536	0.000827305	0	0.000795504	0.00153232
CF65_01046.p01	0.00791033	0.0122946	0.0050863	0.0031505	0.000633125	0.00130462	0.00208798	0.00408379	0.00673609	0.0146157	0.00130091	0.00238651	0.00513254
CF65_01048.p01	0.0219055	0.0218367	0.100878	0.19218	0.591972	0.602922	0.0863666	0.0662482	0.0255972	0.0273011	0.407509	0.423208	0.213994
CF65_01050.p01	0.000730185	0.000825759	0.00169543	0.00210033	0.00211042	0.00279562	0.000379633	0.000680632	0	0.00165461	0.00097568	0.00159101	0.00129494
CF65_01051.p01	0.000365092	0.000367004	0.000847716	0.00105017	0.00105521	0.000186375	0.000379633	0	0.000449073	0	0	0	0.000391689
CF65_01053.p01	0	0.000275253	0	0	0	0	0.000189817	0.000453754	0.000449073	0	0	0	0.000113991
CF65_01054.p01	0	0.000275253	0	0	0.000211042	0	0	0.000226877	0	0	0	0	5.9431e-05
CF65_01056.p01	0.000243395	0	0	0	0	0.000186375	0.00056945	0.000907509	0.000449073	0.000275768	0	0.000397752	0.000252443
CF65_01057.p01	0.00620657	0.00761534	0.00847716	0.00787625	0.00928583	0.00689586	0.00873157	0.0079407	0.00718517	0.00937613	0.00780544	0.00198876	0.00744873
CF65_01059.p01	0.00231225	0.00192677	0.00254315	0.00262542	0.00612021	0.00689586	0.00987047	0.00884821	0.00179629	0.00303345	0.00325226	0.00477302	0.00449978
CF65_01062.p01	0.00158207	0.00220202	0.0050863	0.006301	0.00400979	0.00652311	0.00816212	0.0133858	0.00314351	0.0044123	0.00292704	0.00238651	0.00501013
CF65_01063.p01	0.0250697	0.024681	0.0389949	0.0388562	0.0358771	0.0385795	0.0368244	0.0340316	0.0220046	0.0300588	0.0452065	0.0409684	0.0342627
CF65_01064.p01	0.00718015	0.00688133	0.0135635	0.012602	0.00970792	0.00913235	0.0102501	0.00975572	0.00538887	0.00882459	0.0120334	0.0155123	0.0100693
CF65_01066.p01	0.0262866	0.020277	0.0228883	0.0241538	0.0164613	0.0158418	0.0258151	0.0183771	0.0386203	0.0386076	0.0247172	0.0286381	0.025057
CF65_01067.p01	0.051478	0.0519311	0.0534061	0.0540836	0.0419973	0.0439844	0.0660562	0.0719201	0.0327823	0.0430199	0.0370758	0.0326157	0.0483625
CF65_01068.p01	0.00267734	0.00275253	0.00339086	0.00210033	0.00400979	0.00335474	0.00398615	0.00385691	0.00224536	0.00275769	0.00097568	0.00278426	0.00290764
CF65_01069.p01	0.0441762	0.0494538	0.0601879	0.056709	0.04052	0.037834	0.0613108	0.0639794	0.0372731	0.041641	0.0409785	0.0357977	0.0474884
CF65_01070.p01	0.0128999	0.0177997	0.056797	0.0624849	0.020049	0.0277698	0.00835193	0.00521818	0.0157176	0.0193038	0.0279695	0.0270471	0.0251174
CF65_01071.p01	0.0124131	0.0161482	0.0322132	0.0257291	0.00970792	0.0102506	0.0144261	0.0163352	0.00628702	0.00910036	0.0104072	0.0103415	0.0144466
CF65_01072.p01	0.0136301	0.0134874	0.0254315	0.0210033	0.00928583	0.00820048	0.0239169	0.0238221	0.0112268	0.0132369	0.00650453	0.00954605	0.014941
CF65_01074.p01	0.00048679	0.000367004	0.00169543	0.00105017	0	0.000372749	0.00151853	0.000680632	0.000898146	0.00110307	0.000650453	0	0.000735248
CF65_01075.p01	0	0	0	0	0	0	0	0	0	0	0	0.000397752	3.3146e-05
CF65_01076.p01	0	0	0	0	0	0	0	0	0	0	0	0	0
CF65_01077.p01	0.000608487	0.000642257	0	0.00105017	0.000211042	0.000372749	0	0.000226877	0	0.000275768	0	0.000397752	0.000315425
CF65_01078.p01	0.00194716	0.00220202	0.00339086	0.00262542	0.00168833	0.00111825	0.00265743	0.00363004	0.00134722	0.00137884	0.00422795	0.00119326	0.0022839
CF65_01079.p01	0.00231225	0.00330304	0.00254315	0.00210033	0.00147729	0.00130462	0.000949084	0.0029494	0.00179629	0.00248192	0.00390272	0.00238651	0.00229222
CF65_01080.p01	0.000243395	0.000367004	0.000847716	0.000525083	0	0	0.000189817	0.00113439	0	0.000275768	0	0.000795504	0.000364889
CF65_01081.p01	0.0109528	0.00972561	0.00678173	0.00735116	0.0107631	0.0100642	0.0180326	0.0238221	0.00404166	0.00579114	0.00585408	0.00835279	0.0101277
CF65_01083.p01	0.0423507	0.045325	0.0381472	0.0420067	0.0479065	0.0493893	0.0759267	0.0719201	0.0363749	0.041641	0.0305713	0.0338089	0.0462807
CF65_01085.p01	0.011683	0.0154142	0.0101726	0.00892642	0.00527604	0.00410024	0.00721303	0.00816758	0.012574	0.00937613	0.00520362	0.00636403	0.0087059
CF65_01086.p01	0.00121697	0.00174327	0.00423858	0.00367558	0.000422083	0.000559124	0.0011389	0.000680632	0.00224536	0.00165461	0	0.000397752	0.00149774
CF65_01087.p01	0.009249	0.00807409	0.0127157	0.0110267	0.00400979	0.00372749	0.00721303	0.00884821	0.00673609	0.00689421	0.00422795	0.00437527	0.00725814
CF65_01088.p01	0.00754524	0.00779884	0.0101726	0.00787625	0.01013	0.00652311	0.00702322	0.00726007	0.0049398	0.00689421	0.0061793	0.00835279	0.00755795
CF65_01089.p01	0	0	0	0	0	0	0	0	0	0	0.000325227	0	2.71022e-05
CF65_01090.p01	0.0149688	0.0156894	0.0135635	0.0199532	0.0189938	0.0206876	0.0263845	0.0288134	0.00718517	0.0140642	0.0117082	0.0163078	0.01736
CF65_01092.p01	0.000851882	0.000183502	0	0.00105017	0.00147729	0.000372749	0.000189817	0.000453754	0.00134722	0.000275768	0.000650453	0.000795504	0.000637342
CF65_01095.p01	0.009249	0.0091751	0.00762945	0.00735116	0.00189938	0.001491	0.00284725	0.00363004	0.00673609	0.00689421	0.00130091	0.00278426	0.00508232
CF65_01096.p01	0.0105877	0.0116524	0.00932488	0.00840133	0.00443188	0.00335474	0.00322688	0.00408379	0.0103287	0.011858	0.00357749	0.00437527	0.00710025
CF65_01097.p01	0.0147254	0.0185337	0.0203452	0.0110267	0.00654229	0.00521849	0.00550468	0.00703319	0.0157176	0.0206826	0.0110577	0.00914829	0.012128
CF65_01098.p01	0.0102226	0.00825759	0.0161066	0.0136522	0.0105521	0.00745498	0.00892139	0.00884821	0.00943053	0.0132369	0.0097568	0.0115348	0.0106646
CF65_01099.p01	0.0189848	0.0233965	0.0262792	0.0225786	0.0196269	0.0219922	0.0168937	0.0170158	0.0224536	0.0209584	0.0175622	0.0234674	0.0209341
CF65_01101.p01	0.0460016	0.0533073	0.0491675	0.0409565	0.0320783	0.0301927	0.0618802	0.0791802	0.0269444	0.0474322	0.0240668	0.0274449	0.0432211
CF65_01102.p01	0.00851882	0.0111936	0.0110203	0.0105017	0.00801958	0.00894598	0.0056945	0.00930197	0.0157176	0.0129611	0.0136595	0.0143191	0.0108211
CF65_01104.p01	0.00170376	0.00192677	0.00169543	0.00262542	0.00189938	0.00316837	0.00398615	0.00181502	0.000449073	0.00220615	0.000650453	0.000795504	0.00191012
CF65_01106.p01	0.00219055	0.00247728	0.00423858	0.0031505	0.00211042	0.00298199	0.00398615	0.00544505	0.00359258	0.00248192	0.00162613	0.00119326	0.0029562
CF65_01107.p01	0.010466	0.0108266	0.00847716	0.00472575	0.00379875	0.00335474	0.0045556	0.00521818	0.0098796	0.00827305	0.00455317	0.00318201	0.00644255
CF65_01108.p01	0.00766694	0.00651432	0.00254315	0.00157525	0.00295458	0.00354112	0.0022778	0.00136126	0.0049398	0.00689421	0.00520362	0.00596628	0.00428653
CF65_01109.p01	0.0640129	0.0622072	0.0389949	0.0336053	0.0158281	0.0150963	0.0149955	0.0174695	0.0323332	0.0419168	0.0169118	0.0159101	0.0307735
CF65_01111.p01	0.00219055	0.00266078	0.00339086	0.00262542	0.00379875	0.00372749	0.00151853	0.00249565	0.00179629	0.00248192	0.00260181	0.00318201	0.00270584
CF65_01113.p01	0.0126565	0.0118359	0.0194975	0.0173277	0.0170944	0.0158418	0.0117686	0.00839446	0.0170648	0.0173734	0.0361001	0.0397752	0.0187275
CF65_01114.p01	0.0260433	0.0284428	0.0542538	0.0624849	0.0920142	0.0933736	0.0820008	0.0875746	0.0229027	0.0317134	0.0754526	0.0827324	0.0615824
CF65_01115.p01	0.0174027	0.0222955	0.0364518	0.0304548	0.0274354	0.0320564	0.0334077	0.0360735	0.0148194	0.0209584	0.0253677	0.0278426	0.0270472
CF65_01116.p01	0.000365092	0.000183502	0.00169543	0.00210033	0.000844167	0.001491	0.000949084	0.00136126	0	0.000827305	0.000650453	0.000397752	0.000905448
CF65_01117.p01	0.00292074	0.00293603	0.00678173	0.00525083	0.00316563	0.00279562	0.00512505	0.00748695	0.00224536	0.00275769	0.00227659	0.00198876	0.00381091
CF65_01119.p01	0	9.1751e-05	0	0	0.000422083	0	0	0.000226877	0	0.000275768	0	0	8.47066e-05
CF65_01120.p01	0.00997919	0.0121111	0.0127157	0.00892642	0.010341	0.0117416	0.0146159	0.0140664	0.0049398	0.00744575	0.00650453	0.00715953	0.0100456
CF65_01123.p01	0.0442979	0.0550506	0.056797	0.0556588	0.0198379	0.0234832	0.0356855	0.0338047	0.0610739	0.0543264	0.021465	0.0298314	0.0409427
CF65_01124.p01	0.0440545	0.0489951	0.154284	0.126545	0.100667	0.126548	0.0286623	0.0229146	0.074097	0.0796971	0.218227	0.233878	0.104881
CF65_01125.p01	0.00109528	0.00155977	0	0.0031505	0.00295458	0.00354112	0.000189817	0.00113439	0.000449073	0	0.00130091	0.00238651	0.00148016
CF65_01127.p01	0.0217838	0.0295438	0.0737513	0.0918896	0.0683775	0.0736179	0.0205002	0.0181502	0.0372731	0.0339195	0.0793553	0.0815391	0.0524751
CF65_01128.p01	0.00571978	0.00522981	0.00423858	0.00472575	0.00422083	0.00391386	0.00398615	0.00726007	0.00404166	0.00358499	0.00227659	0.00357977	0.00439815
CF65_01129.p01	0	0.000458755	0.000847716	0	0.000211042	0.000372749	0	0.000226877	0.000449073	0.000551537	0.000325227	0	0.000286915
CF65_01130.p01	0.0047462	0.00348654	0.0050863	0.00210033	0.00379875	0.00689586	0.00664358	0.00408379	0.00718517	0.00468806	0.00422795	0.00676178	0.00497536
CF65_01131.p01	0.0186197	0.0151389	0.0203452	0.0273043	0.03039	0.0387659	0.026954	0.0315359	0.0206574	0.0165461	0.0253677	0.0274449	0.0249225
CF65_01132.p01	0.0541554	0.0537661	0.0457767	0.0661605	0.0711211	0.0611308	0.0671951	0.0596687	0.0381712	0.0366772	0.0530119	0.057674	0.0553757
CF65_01133.p01	0.0177678	0.0164234	0.0161066	0.0220535	0.0287017	0.0322428	0.0459356	0.0376616	0.0139213	0.011858	0.0234163	0.0310246	0.0247594
CF65_01134.p01	0.0182546	0.020644	0.0152589	0.0241538	0.0337667	0.0376477	0.056945	0.0551312	0.0161666	0.0126854	0.038702	0.0473325	0.0313907
CF65_01135.p01	0.00571978	0.00734008	0.00847716	0.0094515	0.0120294	0.0102506	0.0123381	0.0117976	0.00538887	0.00661844	0.0139847	0.0107393	0.0095113
CF65_01136.p01	0.000121697	0.000183502	0.000847716	0	0.000211042	0.000186375	0.00056945	0.000226877	0	0.000551537	0.000325227	0	0.000268619
CF65_01137.p01	0.0183763	0.0116524	0.00678173	0.0131271	0.124515	0.0969148	0.126608	0.121379	0.00673609	0.00689421	0.0292704	0.0330134	0.0496057
CF65_01138.p01	0.000243395	0.000458755	0	0	0.00189938	0.000931873	0.0034167	0.00521818	0	0.000275768	0.000650453	0	0.00109121
CF65_01140.p01	0.00048679	0.000825759	0	0	0.000422083	0.00205012	0.00550468	0.00635256	0.000449073	0.00137884	0.000325227	0.00119326	0.00158237
CF65_01141.p01	0.00048679	0.000550506	0	0	0.0025325	0.000745498	0.00303707	0.00385691	0	0.000275768	0.000325227	0	0.000984189
CF65_01143.p01	0.000243395	9.1751e-05	0	0	0.000211042	0.000186375	0.000189817	0	0	0	0	0.000397752	0.000110011
CF65_01145.p01	0.00632827	0.00743183	0.00678173	0.00840133	0.00633125	0.00801411	0.00835193	0.0108901	0.00404166	0.00579114	0.00195136	0.00238651	0.00639177
CF65_01146.p01	0.00340753	0.00403705	0.00254315	0.00420067	0.00147729	0.00242287	0.00284725	0.00249565	0.00359258	0.00303345	0.00097568	0.00159101	0.00271868
CF65_01147.p01	0.0097358	0.0091751	0.00762945	0.00577592	0.00379875	0.00465936	0.00360652	0.00476442	0.0107777	0.0126854	0.00943157	0.00477302	0.00723442
CF65_01148.p01	0.0275036	0.025048	0.0135635	0.0168027	0.0111852	0.0102506	0.0123381	0.0138395	0.0152685	0.0187523	0.0117082	0.0135236	0.0158153
CF65_01149.p01	0.0103443	0.0112854	0.0127157	0.0105017	0.0105521	0.0123007	0.0110094	0.0161083	0.0148194	0.015443	0.010082	0.0107393	0.0121584
CF65_01151.p01	0.0049896	0.00578032	0.00932488	0.00525083	0.00316563	0.00372749	0.0091112	0.0124782	0.00449073	0.00661844	0.00357749	0.00357977	0.00600789
CF65_01152.p01	0.00547639	0.00688133	0.0050863	0.00735116	0.00189938	0.00559124	0.00873157	0.0117976	0.00314351	0.00386076	0.00260181	0.00397752	0.00553321
CF65_01153.p01	0.0131433	0.0128451	0.0101726	0.0094515	0.0160392	0.0156555	0.0263845	0.022234	0.00763424	0.00882459	0.0178875	0.0147168	0.0145824
CF65_01154.p01	0.0321281	0.0366087	0.0356041	0.0351806	0.0514942	0.0618763	0.0719405	0.0750964	0.0242499	0.0306103	0.0494344	0.0525033	0.0463939
CF65_01155.p01	0.00109528	0.00165152	0.00254315	0.000525083	0.00105521	0.000372749	0.000759267	0.00158814	0	0.000827305	0.00097568	0.000795504	0.00101574
CF65_01156.p01	0.00705845	0.00834934	0.0144112	0.006301	0.00358771	0.00484574	0.0068334	0.00544505	0.00718517	0.0113065	0.00682976	0.00715953	0.00744274
CF65_01158.p01	0.000608487	0.00229378	0.00339086	0.00157525	0.00337667	0.001491	0.00246762	0.00340316	0.00224536	0.00193038	0.00227659	0.000795504	0.00215455
CF65_01159.p01	0.00632827	0.00724833	0.0186498	0.00682608	0.00991896	0.010437	0.00949084	0.0133858	0.00449073	0.00827305	0.0097568	0.0103415	0.00959559
CF65_01160.p01	0.0046245	0.00715658	0.00678173	0.00892642	0.00970792	0.00987785	0.0125279	0.0156545	0.00269444	0.00551537	0.00682976	0.0107393	0.00841969
CF65_01161.p01	0.00620657	0.00660607	0.00847716	0.00525083	0.00274354	0.00521849	0.00246762	0.00317628	0.00314351	0.00634267	0.00455317	0.00517077	0.00494639
CF65_01162.p01	0.024948	0.023947	0.0194975	0.0173277	0.0221594	0.017892	0.0136668	0.0136126	0.0107777	0.0146157	0.0185379	0.0222741	0.0182714
CF65_01164.p01	0.00413771	0.00559681	0.00593401	0.006301	0.00527604	0.00559124	0.0121483	0.0099826	0.00404166	0.00579114	0.00552885	0.00636403	0.00639111
CF65_01165.p01	0.0296942	0.0363334	0.0423858	0.0399063	0.0430525	0.0341065	0.0400513	0.0458292	0.0489489	0.0579114	0.0712246	0.0839257	0.0477808
CF65_01166.p01	0.0175244	0.018442	0.0245838	0.0320301	0.0265913	0.0249742	0.0187919	0.0247296	0.012125	0.017925	0.0165866	0.0218764	0.0213483
CF65_01167.p01	0.0152122	0.0154142	0.0237361	0.025204	0.0443188	0.0441708	0.0275234	0.0326703	0.0166157	0.017925	0.0403281	0.0397752	0.0285745
CF65_01168.p01	0.00693675	0.00605557	0.00339086	0.00735116	0.00295458	0.00484574	0.00189817	0.00408379	0.00314351	0.00579114	0.00650453	0.00715953	0.00500961
CF65_01169.p01	0.0150905	0.0136709	0.0127157	0.0183779	0.00886375	0.00820048	0.00379633	0.00567193	0.0103287	0.0110307	0.0117082	0.0163078	0.0113136
CF65_01170.p01	0.0303027	0.026149	0.0186498	0.0362307	0.0158281	0.0169601	0.0123381	0.0120245	0.0211064	0.0193038	0.0169118	0.0178988	0.0203087
CF65_01171.p01	0.0388215	0.0380767	0.0483198	0.0572341	0.0346108	0.0314973	0.0218289	0.0224608	0.0359258	0.0336438	0.034474	0.0353999	0.0360245
CF65_01172.p01	0.019715	0.0175244	0.0127157	0.0157525	0.00928583	0.00987785	0.00759267	0.00703319	0.0193101	0.015443	0.0104072	0.0131258	0.0131486
CF65_01173.p01	0.0266517	0.0271583	0.0220406	0.0236287	0.0189938	0.0145372	0.0127177	0.0108901	0.0215555	0.0234403	0.0133343	0.0171033	0.0193376
CF65_01174.p01	0	0	0	0	0.000422083	0	0.000189817	0	0.000449073	0	0	0	8.84144e-05
CF65_01175.p01	0.0231225	0.0204605	0.0271269	0.0199532	0.0132956	0.0206876	0.0144261	0.0172427	0.0152685	0.0220615	0.0156109	0.0123303	0.0184655
CF65_01176.p01	0.00267734	0.00146802	0.000847716	0.000525083	0.000422083	0	0.000949084	0.00113439	0	0.000827305	0.000325227	0.000397752	0.000797833
CF65_01177.p01	0.00158207	0.00311954	0.00169543	0.0031505	0.000633125	0.00205012	0.00246762	0.00226877	0.00134722	0.00137884	0	0.00159101	0.00177369
CF65_01179.p01	0.00194716	0.00183502	0.000847716	0.000525083	0.00211042	0.00205012	0.00189817	0.0020419	0.000898146	0.00110307	0.00130091	0	0.00137981
CF65_01181.p01	0.000730185	0.000734008	0	0.000525083	0.000844167	0.000745498	0.0011389	0.00158814	0.00179629	0.00165461	0.000650453	0.000795504	0.00093357
CF65_01182.p01	0.000730185	0.000734008	0.00169543	0.00105017	0.00126625	0.000559124	0.00246762	0.0020419	0.000449073	0.00220615	0.000650453	0.000397752	0.00118734
CF65_01183.p01	0.00158207	0.00146802	0.00169543	0.00105017	0.00147729	0.001491	0.00189817	0.00340316	0.00179629	0.00137884	0.00097568	0.000397752	0.00155116
CF65_01184.p01	0	0	0	0	0	0	0	0	0	0	0	0	0
CF65_01185.p01	0.0049896	0.00541331	0.00678173	0.00367558	0.00274354	0.00205012	0.00284725	0.00453754	0.00269444	0.00275769	0.00260181	0.00238651	0.00362326
CF65_01187.p01	0.00657166	0.00513806	0.00423858	0.00525083	0.00189938	0.00186374	0.00322688	0.00226877	0.00538887	0.00551537	0.00227659	0	0.00363656
CF65_01188.p01	0.00219055	0.00284428	0.00169543	0.00157525	0.0025325	0.000559124	0.00379633	0.00476442	0.000898146	0.000275768	0.00130091	0.000397752	0.00190254
CF65_01189.p01	0.00304244	0.00330304	0	0.00420067	0.000633125	0.000186375	0.00170835	0.00249565	0.00134722	0.00248192	0	0.00159101	0.00174915
CF65_01190.p01	0.00206886	0.00201852	0.000847716	0.00157525	0.000633125	0.000931873	0.00151853	0.000453754	0.00134722	0	0	0	0.000949571
CF65_01191.p01	0.00243395	0.00293603	0.000847716	0.00210033	0.000422083	0.00186374	0.00189817	0.00340316	0.00179629	0.00165461	0.00097568	0.000397752	0.00172746
CF65_01192.p01	0.00194716	0.00229378	0.000847716	0.000525083	0.000633125	0.001491	0.000759267	0.00272253	0.000449073	0.00330922	0.00097568	0.000795504	0.00139576
CF65_01193.p01	0.00754524	0.00623907	0.00593401	0.0105017	0.00379875	0.00764136	0.0108196	0.0140664	0.0049398	0.00634267	0.00748021	0.00357977	0.00740737
CF65_01194.p01	0.00839712	0.00798234	0.0050863	0.00892642	0.00400979	0.00354112	0.0079723	0.00862134	0.00808331	0.00992767	0.00520362	0.00676178	0.00704276
CF65_01195.p01	0.00766694	0.00596382	0.00593401	0.006301	0.00211042	0.00354112	0.00588432	0.00544505	0.0049398	0.0044123	0.00390272	0.00198876	0.00484085
CF65_01196.p01	0.00791033	0.00743183	0.00762945	0.00525083	0.00590917	0.00633673	0.0108196	0.0115707	0.00763424	0.00882459	0.0061793	0.00397752	0.00745619
CF65_01197.p01	0.0205669	0.0158729	0.0228883	0.0204782	0.0132956	0.0126735	0.029042	0.0249565	0.0215555	0.0242676	0.0195136	0.0171033	0.0201845
CF65_01198.p01	0.00851882	0.00578032	0.00932488	0.00682608	0.00232146	0.00298199	0.00740285	0.0124782	0.00943053	0.00551537	0.00195136	0.00238651	0.0062432
CF65_01199.p01	0.00851882	0.00963386	0.00847716	0.00472575	0.0075975	0.00745498	0.0100603	0.00907509	0.00628702	0.00551537	0.00520362	0.00517077	0.00731002
CF65_01201.p01	0.0278687	0.0288098	0.044929	0.0435819	0.015195	0.0191966	0.018602	0.0217802	0.0220046	0.0281284	0.0188631	0.0242629	0.0261019
CF65_01202.p01	0.00620657	0.00651432	0.011868	0.00682608	0.00738646	0.0115552	0.00835193	0.00748695	0.0098796	0.0115823	0.00780544	0.00596628	0.00845243
CF65_01203.p01	0.0147254	0.0159647	0.0228883	0.0241538	0.0257471	0.0279562	0.0220187	0.022234	0.00898146	0.0140642	0.0279695	0.0290359	0.0213116
CF65_01204.p01	0	9.1751e-05	0	0	0	0	0.000189817	0.000907509	0	0	0	0.000795504	0.000165382
CF65_01206.p01	0.0266517	0.0256903	0.0372995	0.0409565	0.0618352	0.0519985	0.0447967	0.0410648	0.0296388	0.0341953	0.044556	0.0445482	0.0402693
CF65_01207.p01	0	0	0	0	0.000211042	0.000372749	0.000189817	0	0	0	0	0	6.44673e-05
CF65_01209.p01	0.00413771	0.00688133	0.00593401	0.00892642	0.00780854	0.00931873	0.00892139	0.0115707	0.00179629	0.00275769	0.00748021	0.0111371	0.00722251
CF65_01210.p01	0	0	0.000847716	0	0	0	0	0.000226877	0	0	0	0	8.95494e-05
CF65_01211.p01	0.0266517	0.0284428	0.0245838	0.0462073	0.391904	0.314227	0.518579	0.503894	0.0197592	0.0286799	0.144726	0.134838	0.181874
CF65_01212.p01	0.000243395	0.000183502	0	0	0.000211042	0.000372749	0.000189817	0.000453754	0	0	0.000325227	0.000397752	0.000198103
CF65_01213.p01	0.149323	0.150013	0.0924011	0.102916	0.121138	0.106979	0.227021	0.212811	0.13068	0.173734	0.11513	0.0974492	0.139966
CF65_01215.p01	0.034197	0.0347736	0.0322132	0.0414816	0.0325004	0.0344793	0.0396717	0.0449217	0.0318842	0.0383318	0.0614678	0.049719	0.0396368
CF65_01216.p01	0.00304244	0.00376179	0.00254315	0.00472575	0.00232146	0.00410024	0.00436578	0.00521818	0.00224536	0.00358499	0.00130091	0	0.00310084
CF65_01217.p01	0	0	0	0	0	0.000186375	0	0	0	0	0	0	1.55312e-05
CF65_01220.p01	0.000121697	9.1751e-05	0	0	0	0.000559124	0.00056945	0.000226877	0	0.000275768	0	0	0.000153722
CF65_01221.p01	0.0133867	0.0200017	0.0322132	0.0435819	0.0261692	0.0227377	0.0282827	0.0285865	0.0148194	0.0201311	0.0247172	0.0338089	0.025703
CF65_01222.p01	0.00158207	0.00146802	0.00169543	0.00157525	0.000422083	0.00111825	0.00208798	0.00158814	0.000449073	0.00110307	0	0.000397752	0.00112393
CF65_01223.p01	0.0798335	0.0863377	0.0618833	0.0761371	0.0493838	0.0547941	0.05182	0.0710126	0.0458054	0.0579114	0.0331731	0.0469347	0.0595856
CF65_01224.p01	0.0272602	0.0354159	0.0347564	0.0273043	0.00886375	0.017892	0.0205002	0.025864	0.0202083	0.0267495	0.01431	0.0099438	0.0224224
CF65_01226.p01	0.0118047	0.0162399	0.00762945	0.00367558	0.00211042	0.00130462	0.00379633	0.00113439	0.00853238	0.00827305	0.00260181	0.000397752	0.00562503
CF65_01227.p01	0.00206886	0.00091751	0.00169543	0.00105017	0.000422083	0.000372749	0.000379633	0.000226877	0.00134722	0.00275769	0.000650453	0.000397752	0.00102387
CF65_01228.p01	0.226966	0.242406	0.227188	0.180104	0.240165	0.251046	0.209937	0.229827	0.163013	0.16877	0.204893	0.157908	0.208519
CF65_01229.p01	0.350002	0.349021	0.354345	0.318726	0.422928	0.446181	0.359323	0.368676	0.401471	0.380836	0.416615	0.340476	0.375717
CF65_01230.p01	0.407443	0.45114	0.444203	0.424267	0.545754	0.564342	0.419875	0.391817	0.531253	0.484249	0.592888	0.540943	0.483181
CF65_01231.p01	0.454418	0.414715	0.529823	0.466274	0.616242	0.562292	0.433352	0.389321	0.609392	0.537197	0.689805	0.676576	0.531617
CF65_01232.p01	0.161858	0.181667	0.210234	0.168027	0.258737	0.255892	0.177289	0.180821	0.180078	0.166564	0.224406	0.202058	0.197303
CF65_01233.p01	0.240961	0.253049	0.375538	0.277769	0.359615	0.365108	0.251887	0.243666	0.289652	0.284317	0.30929	0.312235	0.296924
CF65_01234.p01	0.124983	0.122946	0.169543	0.16015	0.248396	0.207994	0.157548	0.124782	0.242499	0.232197	0.313518	0.290757	0.19961
CF65_01235.p01	0.113422	0.120102	0.17802	0.153324	0.199645	0.192711	0.142173	0.134311	0.15987	0.145882	0.216276	0.20166	0.163116
CF65_01236.p01	0.152852	0.200751	0.214472	0.196906	0.281319	0.290558	0.227021	0.227785	0.141907	0.142572	0.194811	0.164272	0.202935
CF65_01237.p01	0.534373	0.621888	0.77227	0.742468	0.638401	0.652311	0.493523	0.48892	0.550114	0.570841	0.629964	0.593048	0.607343
CF65_01238.p01	0.105268	0.122671	0.166152	0.173803	0.0928583	0.115552	0.0850379	0.0914315	0.0911618	0.0918309	0.1083	0.1062	0.112522
CF65_01239.p01	0.235119	0.260389	0.379777	0.306649	0.253461	0.257756	0.21791	0.210315	0.291897	0.339471	0.342464	0.361954	0.288097
CF65_01240.p01	0.122671	0.115515	0.19667	0.175378	0.130213	0.126176	0.100982	0.118203	0.137416	0.122993	0.138546	0.141202	0.135497
CF65_01241.p01	0.282581	0.297273	0.41199	0.405889	0.343576	0.346284	0.313577	0.313091	0.321985	0.330922	0.391898	0.350022	0.342424
CF65_01242.p01	0.597048	0.665378	0.879082	0.866387	0.611599	0.685858	0.601339	0.613249	0.548318	0.594833	0.678423	0.678963	0.668373
CF65_01243.p01	0.0681506	0.0806492	0.130548	0.106067	0.0717542	0.0782773	0.0719405	0.0805414	0.0633193	0.0653571	0.0692732	0.0759706	0.080154
CF65_01244.p01	0.000973579	0.000458755	0.00254315	0.00420067	0.000422083	0.000745498	0.00132872	0.000680632	0	0.000551537	0.000325227	0.000397752	0.0010523
CF65_01245.p01	0.00669336	0.0089916	0.0050863	0.00997658	0.00548708	0.00782773	0.00759267	0.011117	0.0098796	0.0113065	0.00910634	0.00835279	0.00845146
CF65_01247.p01	0.000973579	0.00100926	0.000847716	0.000525083	0.000633125	0.000559124	0	0.000680632	0.000449073	0.00110307	0	0.000397752	0.000598202
CF65_01249.p01	0.0109528	0.0156894	0.0110203	0.00682608	0.00295458	0.00223649	0.00303707	0.00453754	0.0103287	0.0102034	0.00325226	0.00278426	0.00698524
CF65_01250.p01	0.0518431	0.0568856	0.0440812	0.0372809	0.0168833	0.0223649	0.0242965	0.0272253	0.0507452	0.055981	0.0240668	0.0286381	0.036691
CF65_01251.p01	0.0097358	0.0137627	0.0127157	0.0105017	0.00316563	0.00428661	0.00512505	0.00612568	0.0103287	0.0113065	0.0061793	0.00596628	0.00826663
CF65_01252.p01	0.0264083	0.0352324	0.0186498	0.0199532	0.00823063	0.00987785	0.0127177	0.0152008	0.0211064	0.0182007	0.0110577	0.0131258	0.0174801
CF65_01253.p01	0.000243395	0.000458755	0.00169543	0.000525083	0.000422083	0.000559124	0.00056945	0.000680632	0.000898146	0	0.000325227	0.000397752	0.00056459
CF65_01254.p01	0.00608487	0.00568856	0.00423858	0.00892642	0.0120294	0.0115552	0.00873157	0.00884821	0.00628702	0.00634267	0.00813066	0.00954605	0.0080341
CF65_01255.p01	0.00620657	0.00486281	0.00678173	0.0105017	0.0128735	0.0190102	0.0146159	0.0138395	0.00404166	0.00496383	0.010082	0.0151146	0.0102412
CF65_01256.p01	0.00194716	0.000367004	0.00169543	0.00262542	0.00189938	0.00167737	0.0022778	0.00226877	0.000898146	0.000275768	0.00227659	0.00198876	0.00168313
CF65_01258.p01	0.0250697	0.0341314	0.0406904	0.037806	0.0194158	0.0223649	0.0225882	0.0197383	0.0291897	0.0289557	0.0250424	0.0306269	0.0279683
CF65_01259.p01	0.0131433	0.0123864	0.0254315	0.0194281	0.00612021	0.00596398	0.0056945	0.00431067	0.0161666	0.0151673	0.00585408	0.00636403	0.0113359
CF65_01263.p01	0.000730185	0.00247728	0.00423858	0.00367558	0.00211042	0.00111825	0.00265743	0.00249565	0.00134722	0.00303345	0.00325226	0.00517077	0.00269226
CF65_01264.p01	0.000365092	0.000275253	0	0.000525083	0	0.000186375	0	0	0	0.000827305	0	0	0.000181592
CF65_01265.p01	0	0.000275253	0	0	0	0.000372749	0	0	0.000449073	0.000275768	0.000325227	0	0.000141506
CF65_01266.p01	0	0	0	0	0	0	0	0	0	0	0	0	0
CF65_01267.p01	0.000365092	0.00091751	0	0	0.000633125	0.000559124	0.000949084	0.00113439	0	0.000275768	0.000650453	0.000795504	0.000523337
CF65_01268.p01	0	9.1751e-05	0	0	0	0	0	0	0	0	0	0	7.64592e-06
CF65_01269.p01	0.000121697	0.000367004	0.000847716	0	0.000422083	0.000559124	0.000759267	0.00136126	0.000449073	0.000275768	0.000650453	0.00119326	0.000583892
CF65_01270.p01	0.00048679	0.000367004	0	0	0.000422083	0.00130462	0.000759267	0.000680632	0.000449073	0.000827305	0.00097568	0.000397752	0.000555851
CF65_01271.p01	0.0047462	0.00458755	0.00847716	0.00262542	0.00295458	0.00503211	0.00322688	0.00567193	0.00314351	0.00248192	0.00325226	0.00278426	0.00408198
CF65_01272.p01	0.00596317	0.00660607	0.000847716	0.00472575	0.0025325	0.00372749	0.00550468	0.00431067	0.00269444	0.00275769	0.00227659	0.00119326	0.003595
CF65_01273.p01	0	9.1751e-05	0	0	0	0	0	0.000226877	0	0	0	0	2.65523e-05
CF65_01274.p01	0	0	0.000847716	0	0	0	0	0	0	0	0	0	7.0643e-05
CF65_01276.p01	0.00791033	0.0108266	0.0169543	0.0147023	0.0141398	0.0115552	0.017653	0.0238221	0.00853238	0.00827305	0.00650453	0.00556853	0.0122035
CF65_01277.p01	0.504801	0.402971	0.646808	0.463123	0.393171	0.398096	0.0958574	0.100507	0.638582	0.756433	0.251725	0.252175	0.408687
CF65_01278.p01	0	0	0	0	0.000633125	0.000559124	0.000759267	0.00136126	0.000898146	0.000551537	0.00097568	0.00159101	0.000610762
CF65_01279.p01	0.00109528	0.00091751	0.0050863	0.00105017	0.00126625	0.00242287	0.00208798	0.00363004	0.000898146	0	0.000650453	0.00159101	0.00172467
CF65_01280.p01	0.0456365	0.0356912	0.0576447	0.0787625	0.264435	0.256451	0.339962	0.346442	0.055685	0.0573598	0.137571	0.118132	0.149481
CF65_01284.p01	0.0820241	0.0885397	0.181411	0.171177	0.536257	0.485506	0.726429	0.821522	0.0763424	0.100656	0.229935	0.217968	0.309814
CF65_01286.p01	0.0200801	0.019176	0.0245838	0.0346555	0.0219483	0.0275834	0.0214493	0.0183771	0.0134722	0.0157188	0.0286199	0.0338089	0.0232894
CF65_01287.p01	0	0	0	0	0	0	0	0	0	0	0	0	0
CF65_01288.p01	0	0	0	0	0	0	0	0	0	0	0	0	0
CF65_01289.p01	0	0	0	0	0	0	0	0	0	0	0	0	0
CF65_01291.p01	0.0305461	0.0337644	0.0356041	0.0367558	0.0221594	0.0190102	0.0195511	0.0217802	0.0224536	0.0325407	0.0159361	0.0226719	0.0260645
CF65_01292.p01	0.0163075	0.0219285	0.017802	0.0152274	0.0147729	0.0145372	0.0165141	0.0231415	0.0157176	0.0228888	0.00910634	0.0147168	0.0168884
CF65_01294.p01	0.00255565	0.00165152	0.000847716	0.00157525	0.000633125	0.000372749	0.00246762	0.0020419	0	0.00220615	0.00097568	0.000795504	0.00134357
CF65_01295.p01	0.00377262	0.00605557	0.0050863	0.00997658	0.00590917	0.00559124	0.0104399	0.0115707	0.00763424	0.00468806	0.00650453	0.00397752	0.00676721
CF65_01296.p01	0.0178895	0.0174327	0.0237361	0.0141772	0.0118183	0.0147236	0.0203104	0.024049	0.0157176	0.017925	0.0159361	0.0159101	0.0174688
CF65_01297.p01	0.00170376	0.00146802	0	0.00105017	0.00189938	0.000559124	0.00132872	0.00158814	0.00134722	0.000827305	0.00097568	0	0.00106229
CF65_01298.p01	0.000243395	0	0	0.00105017	0	0	0.000379633	0.000226877	0	0	0	0	0.000158339
CF65_01299.p01	0.00048679	0.000183502	0	0	0	0.000186375	0.000189817	0.000453754	0.00179629	0.000275768	0.000325227	0	0.000324794
CF65_01301.p01	0.00048679	0.000458755	0.000847716	0	0.000422083	0.000186375	0	0.000680632	0.000898146	0.000827305	0	0.000397752	0.000433796
CF65_01303.p01	0.000365092	0.000734008	0.000847716	0	0.000422083	0.001491	0.000949084	0.000680632	0.000449073	0.000275768	0.000325227	0.000397752	0.000578119
CF65_01304.p01	0.0365092	0.0415632	0.0593401	0.0446321	0.0472733	0.0441708	0.0622599	0.0848521	0.0255972	0.033368	0.0422794	0.0401729	0.0468349
CF65_01305.p01	0.00681506	0.00660607	0.00762945	0.0147023	0.0156171	0.0195693	0.0275234	0.0281328	0.00763424	0.00882459	0.0120334	0.0178988	0.0144155
CF65_01306.p01	0.00997919	0.0107349	0.0194975	0.0241538	0.0343998	0.0290744	0.0436578	0.0467367	0.00898146	0.00937613	0.031547	0.0346044	0.0252286
CF65_01308.p01	0.0283555	0.0305531	0.0296701	0.0246789	0.01013	0.0126735	0.0153752	0.016562	0.0238009	0.0278526	0.0195136	0.0147168	0.0211568
CF65_01310.p01	0.0355357	0.0433982	0.0389949	0.0357057	0.0185717	0.0184511	0.0256253	0.0265446	0.0350277	0.0330922	0.020164	0.0234674	0.0295482
CF65_01311.p01	0.00876222	0.0105514	0.0186498	0.0168027	0.0120294	0.00987785	0.0102501	0.00839446	0.00808331	0.0102034	0.0126838	0.00835279	0.0112201
CF65_01313.p01	0.00596317	0.00568856	0.0135635	0.0136522	0.00949688	0.0106233	0.00721303	0.0079407	0.00763424	0.00854882	0.00682976	0.0099438	0.00892483
CF65_01314.p01	0	0	0	0	0	0	0	0	0	0	0	0	0
CF65_01315.p01	0.00584148	0.0044958	0.0211929	0.0178528	0.0162502	0.0216194	0.0168937	0.020419	0.00628702	0.0052396	0.0123586	0.0107393	0.0132658
CF65_01316.p01	0.000121697	0.000183502	0	0	0	0.000559124	0.000379633	0.000226877	0.000449073	0.000551537	0	0.000397752	0.0002391
CF65_01317.p01	0.00048679	0.000275253	0	0.00157525	0.000422083	0.000372749	0	0.000453754	0.000898146	0.000551537	0.000650453	0.000397752	0.000506981
CF65_01318.p01	2.14638	2.5816	2.04808	2.40226	2.07581	2.18226	1.96441	1.81661	2.03385	1.89894	2.46424	2.54124	2.17964
CF65_01319.p01	0.00730185	0.00816584	0.0135635	0.00735116	0.0268023	0.0182647	0.0337874	0.0281328	0.00943053	0.00854882	0.0227659	0.0230696	0.0172654
CF65_01320.p01	0	0.000183502	0	0	0	0	0	0	0	0	0	0	1.52918e-05
CF65_01321.p01	0.00133867	0.000734008	0.00169543	0.000525083	0.000422083	0.000931873	0.000379633	0.00113439	0.000898146	0.000827305	0.000650453	0.000795504	0.000861048
CF65_01323.p01	0.101496	0.118084	0.172086	0.148073	0.0635236	0.0652311	0.0894037	0.1148	0.107777	0.108929	0.086185	0.0910852	0.105556
CF65_01324.p01	0.0677855	0.0872552	0.128853	0.0876889	0.0597248	0.0644856	0.0799128	0.0814489	0.0601758	0.075009	0.0556137	0.0612538	0.0757672
CF65_01325.p01	0.0167942	0.0214697	0.044929	0.0336053	0.00379875	0.00503211	0.00531487	0.00884821	0.0251481	0.0256465	0.00682976	0.00676178	0.0170149
CF65_01327.p01	0.0337102	0.0390859	0.0356041	0.0168027	0.00527604	0.00764136	0.0110094	0.012932	0.0242499	0.0281284	0.0061793	0.00517077	0.0188158
CF65_01329.p01	0.0167942	0.020644	0.0220406	0.0115518	0.00400979	0.00559124	0.00873157	0.0113439	0.0206574	0.0259222	0.00292704	0.00397752	0.0128493
CF65_01330.p01	0.0163075	0.0153224	0.0101726	0.0115518	0.00590917	0.0115552	0.0170835	0.020419	0.0148194	0.0148915	0.00748021	0.00835279	0.0128221
CF65_01331.p01	0.038213	0.0404622	0.0813808	0.0682608	0.0390427	0.0383932	0.0503014	0.0567193	0.0673609	0.0736302	0.101796	0.0970515	0.0627177
CF65_01332.p01	0.0257999	0.0305531	0.017802	0.0173277	0.0135067	0.01491	0.0328383	0.035166	0.0170648	0.0306103	0.0152856	0.00954605	0.0217009
CF65_01333.p01	0.0146037	0.0147719	0.0101726	0.00472575	0.00443188	0.00335474	0.0100603	0.0122514	0.0103287	0.0113065	0.0048784	0.00318201	0.00867232
CF65_01334.p01	0.0750873	0.0568856	0.0873148	0.107117	0.0740756	0.0708223	0.0658664	0.0533162	0.0857729	0.0783183	0.0907382	0.0783571	0.0769726
CF65_01335.p01	0.020932	0.0177079	0.0296701	0.0131271	0.0147729	0.0173328	0.0279031	0.029494	0.0197592	0.0273011	0.0221154	0.0159101	0.0213355
CF65_01336.p01	0.00559808	0.0046793	0.00169543	0.00367558	0.005065	0.00391386	0.00702322	0.0099826	0.00583795	0.00551537	0.00552885	0.00477302	0.00527402
CF65_01337.p01	0.0171593	0.019176	0.0211929	0.0283545	0.020049	0.0218058	0.040431	0.0519549	0.012574	0.0135127	0.0113829	0.0171033	0.0228914
CF65_01338.p01	0.0047462	0.00669783	0.0110203	0.00892642	0.00189938	0.00428661	0.0045556	0.00657944	0.00179629	0.0044123	0.00162613	0.00198876	0.00487794
CF65_01339.p01	0.019715	0.026149	0.0288224	0.0336053	0.0166723	0.0277698	0.0307503	0.0394766	0.0175138	0.0239919	0.020164	0.0258539	0.0258737
CF65_01340.p01	0.00730185	0.00734008	0.00678173	0.0094515	0.00569813	0.00987785	0.0102501	0.0154277	0.00763424	0.00854882	0.0048784	0.00676178	0.00832934
CF65_01341.p01	0.0204452	0.0230295	0.0330609	0.0273043	0.0147729	0.0206876	0.0237271	0.0242759	0.0197592	0.0209584	0.0156109	0.0131258	0.0213965
CF65_01342.p01	0.0234876	0.0253233	0.0288224	0.0288796	0.045585	0.0439844	0.0339772	0.0385691	0.0166157	0.0270253	0.0380515	0.0350022	0.0321103
CF65_01344.p01	0.0128999	0.0114689	0.0194975	0.0231037	0.0422083	0.0436116	0.0482134	0.0601225	0.0139213	0.0193038	0.0409785	0.0302291	0.0304632
CF65_01345.p01	0.00231225	0.00266078	0.00593401	0.006301	0.005065	0.00428661	0.00607413	0.00726007	0.00449073	0.00248192	0.00455317	0.00198876	0.0044507
CF65_01347.p01	0.00365092	0.00256903	0.00423858	0.006301	0.00675333	0.00503211	0.00664358	0.00726007	0.00314351	0.00496383	0.0048784	0.00556853	0.00508358
CF65_01348.p01	0.000121697	0.000275253	0	0.000525083	0.000422083	0	0.000189817	0	0	0	0	0	0.000127828
CF65_01349.p01	0.0153339	0.0181667	0.0203452	0.012602	0.0130846	0.0139781	0.0286623	0.0335778	0.0116759	0.0129611	0.0104072	0.0115348	0.0168608
CF65_01351.p01	0.000851882	0.00211027	0.00593401	0.00157525	0.00105521	0.00223649	0.00265743	0.00476442	0.000449073	0.00220615	0.000650453	0.00119326	0.00214033
CF65_01354.p01	0.000608487	0.00155977	0.00254315	0.00105017	0.000844167	0.000372749	0.000759267	0.00113439	0.00314351	0.00220615	0.000650453	0.000397752	0.0012725
CF65_01355.p01	0.00267734	0.00238553	0.00423858	0.00262542	0.00232146	0.00186374	0.00493523	0.00862134	0.00179629	0.00193038	0.00097568	0.00477302	0.003262
CF65_01356.p01	0.0282338	0.0339479	0.0296701	0.0199532	0.0143508	0.0169601	0.0351161	0.0492324	0.0193101	0.0201311	0.0149604	0.0139213	0.0246489
CF65_01357.p01	0.00535469	0.00816584	0.00678173	0.00787625	0.0025325	0.00335474	0.00588432	0.00521818	0.00404166	0.00303345	0.00325226	0.00238651	0.00482351
CF65_01358.p01	0.0125348	0.0102761	0.00593401	0.00577592	0.00358771	0.00503211	0.00949084	0.00839446	0.00449073	0.00496383	0.00682976	0.00596628	0.00693972
CF65_01359.p01	0.0191065	0.018809	0.0254315	0.0404314	0.0297569	0.0355975	0.0275234	0.0245027	0.0193101	0.0209584	0.0269938	0.0357977	0.0270182
CF65_01360.p01	0.015699	0.0177997	0.0211929	0.0262542	0.02026	0.0246014	0.0174631	0.0183771	0.0112268	0.0165461	0.0208145	0.0206831	0.0192432
CF65_01363.p01	0.000243395	0	0	0.00105017	0.000211042	0	0	0	0	0	0	0	0.000125384
CF65_01364.p01	0.00778864	0.00568856	0.0110203	0.00787625	0.00633125	0.00391386	0.00607413	0.00726007	0.00763424	0.00606691	0.00260181	0.00238651	0.00622021
CF65_01365.p01	0.077643	0.0916593	0.0661219	0.0824381	0.0451629	0.0546077	0.0692831	0.0846252	0.0520925	0.0581872	0.0357749	0.0330134	0.0625508
CF65_01366.p01	0.143116	0.147903	0.170391	0.143873	0.0787186	0.0868505	0.109334	0.114346	0.167953	0.19552	0.09334	0.0879032	0.128271
CF65_01367.p01	0.0929768	0.0860625	0.116985	0.0950401	0.0538156	0.067654	0.0643479	0.0766845	0.102389	0.118305	0.0513858	0.0505145	0.0813466
CF65_01368.p01	0.00657166	0.00945036	0.00593401	0.00682608	0.00675333	0.00708223	0.0056945	0.00816758	0.00673609	0.010755	0.00260181	0.00795504	0.00704397
CF65_01369.p01	0.00413771	0.00761534	0.00593401	0.00367558	0.00105521	0.00167737	0.0022778	0.00363004	0.00269444	0.00413653	0.00130091	0.00198876	0.00334364
CF65_01370.p01	0.0160641	0.0163317	0.0152589	0.0210033	0.00696438	0.00931873	0.00930102	0.0122514	0.012574	0.0206826	0.0126838	0.00835279	0.0133989
CF65_01371.p01	0.0285989	0.0285346	0.0432335	0.044107	0.0409421	0.0402569	0.0556163	0.0453754	0.0188611	0.0289557	0.0357749	0.0401729	0.0375358
CF65_01372.p01	0.0233659	0.0222038	0.0347564	0.0420067	0.0297569	0.0324292	0.0438477	0.0521818	0.0296388	0.026198	0.0253677	0.0254561	0.0322674
CF65_01374.p01	0.00608487	0.00550506	0.00932488	0.00735116	0.00675333	0.00782773	0.00873157	0.00930197	0.0098796	0.00772152	0.00748021	0.00875054	0.0078927
CF65_01375.p01	0	0	0	0.000525083	0	0.000186375	0.000189817	0.000453754	0	0.000275768	0	0	0.0001359
CF65_01376.p01	0.000243395	0	0	0	0	0	0.000189817	0	0	0.000275768	0	0	5.90817e-05
CF65_01378.p01	0.0049896	0.00522981	0.00169543	0.00682608	0.0884265	0.0818184	0.0933898	0.103683	0.00359258	0.00358499	0.0117082	0.0131258	0.0348392
CF65_01379.p01	0.00231225	0.00247728	0.00169543	0.00210033	0.0075975	0.00838685	0.00436578	0.00476442	0.00314351	0.00165461	0.00195136	0.00318201	0.00363595
CF65_01383.p01	0.009249	0.00578032	0.00932488	0.00997658	0.0160392	0.0145372	0.0256253	0.0254103	0.0049398	0.00330922	0.00390272	0.00397752	0.011006
CF65_01384.p01	0.000851882	0.000642257	0	0	0.000211042	0.000559124	0.000379633	0.000226877	0.000449073	0.000275768	0	0	0.000299638
CF65_01385.p01	0.0693675	0.0839522	0.109355	0.0829631	0.0485396	0.0430525	0.0440375	0.0465098	0.0776896	0.0813517	0.055939	0.0620493	0.0670673
CF65_01386.p01	0.0985749	0.0914758	0.140721	0.100816	0.0550819	0.0551669	0.0556163	0.0501399	0.158523	0.145606	0.0884616	0.0902897	0.094206
CF65_01387.p01	0.105268	0.104046	0.158523	0.113418	0.0552929	0.066163	0.0535283	0.0589881	0.12574	0.115271	0.0800057	0.0676178	0.0919885
CF65_01388.p01	0.157963	0.171483	0.209386	0.156475	0.0844167	0.0924418	0.0867462	0.0957422	0.160768	0.180904	0.116106	0.116541	0.135748
CF65_01389.p01	0	0.000183502	0	0	0.000211042	0	0	0.000453754	0	0.000275768	0	0	9.36722e-05
CF65_01390.p01	0.110136	0.114872	0.104269	0.126545	0.0681665	0.0756681	0.0671951	0.0789533	0.103287	0.138987	0.0845589	0.0823346	0.0962478
CF65_01391.p01	0.139465	0.165427	0.161914	0.157	0.0662671	0.0738043	0.0652969	0.0714663	0.138314	0.159118	0.0949661	0.112962	0.117167
CF65_01393.p01	0.00571978	0.0046793	0.00423858	0.00367558	0.00443188	0.00670948	0.00930102	0.011117	0.00359258	0.00579114	0.00552885	0.00556853	0.00586281
CF65_01394.p01	0.00912731	0.00926685	0.00762945	0.0105017	0.00422083	0.00521849	0.00778248	0.00771383	0.00718517	0.00772152	0.00292704	0.00914829	0.00737024
CF65_01395.p01	0.0094924	0.0111936	0.00932488	0.00840133	0.030179	0.0376477	0.0282827	0.0308553	0.0098796	0.0115823	0.0357749	0.0298314	0.0210371
CF65_01396.p01	0.00279904	0.00266078	0.0050863	0.00577592	0.00168833	0.001491	0.0034167	0.00476442	0.00269444	0.00358499	0.00292704	0.00238651	0.00327296
CF65_01398.p01	0.00523299	0.00789059	0.00254315	0.00367558	0.00189938	0.00186374	0.00360652	0.00431067	0.0049398	0.00413653	0.00162613	0.00318201	0.00374226
CF65_01400.p01	0.000851882	0.00110101	0.000847716	0.000525083	0.000844167	0.00130462	0.0022778	0.000680632	0.00134722	0.00110307	0.00162613	0.00119326	0.00114188
CF65_01401.p01	0.00438111	0.00458755	0.00678173	0.00420067	0.00612021	0.00689586	0.00626395	0.00816758	0.00628702	0.00551537	0.00325226	0.00357977	0.00550276
CF65_01402.p01	0.0097358	0.0100009	0.00847716	0.00997658	0.00527604	0.00596398	0.00645377	0.00839446	0.00628702	0.00716998	0.00650453	0.00477302	0.00741777
CF65_01404.p01	0.00133867	0.00174327	0	0.00157525	0.000211042	0.000745498	0.00056945	0.000907509	0.00269444	0.00303345	0.00130091	0.000795504	0.00124292
CF65_01407.p01	0.00340753	0.00550506	0.0135635	0.0105017	0.00801958	0.00969148	0.0132872	0.0176964	0.00359258	0.00854882	0.00878112	0.00954605	0.00934508
CF65_01408.p01	0.00304244	0.0041288	0.0050863	0.00577592	0.00569813	0.00540486	0.0079723	0.0120245	0.000898146	0.00275769	0.00325226	0.00397752	0.00500157
CF65_01409.p01	0.0093707	0.0120194	0.0152589	0.0173277	0.0181496	0.0180783	0.0311299	0.0372079	0.0107777	0.0124096	0.0230911	0.0258539	0.0192229
CF65_01411.p01	0.00365092	0.0046793	0.00423858	0.0031505	0.00211042	0.00391386	0.0108196	0.0179233	0.00449073	0.00413653	0.00097568	0.00357977	0.00530576
CF65_01413.p01	0.0096141	0.0104596	0.00678173	0.00472575	0.0075975	0.0087596	0.0244864	0.0260909	0.00359258	0.00827305	0.00357749	0.00238651	0.00969543
CF65_01416.p01	0.000365092	0.000183502	0.000847716	0	0.000422083	0.000745498	0	0.000453754	0.00134722	0.000275768	0	0	0.000386719
CF65_01417.p01	0.00158207	0.00201852	0.00254315	0.0031505	0.00168833	0.00242287	0.00246762	0.00340316	0.00179629	0.00248192	0.000325227	0.00198876	0.0021557
CF65_01418.p01	0.0119263	0.0155059	0.011868	0.0105017	0.00295458	0.00279562	0.0068334	0.00884821	0.00538887	0.0135127	0.00260181	0.00596628	0.00822528
CF65_01419.p01	0.00219055	0.00220202	0.00762945	0.00472575	0.00738646	0.00894598	0.0125279	0.0156545	0.00359258	0.0044123	0.00422795	0.00795504	0.00678754
CF65_01421.p01	0.000608487	0.000825759	0.00254315	0.000525083	0.00147729	0.00205012	0.000949084	0.00317628	0.000449073	0.000551537	0.00097568	0.000397752	0.00121077
CF65_01422.p01	0.000365092	0.000458755	0.000847716	0.00262542	0.000211042	0.00130462	0.000949084	0.0029494	0.000449073	0.000551537	0.000325227	0.000397752	0.000952893
CF65_01423.p01	0.000730185	0.00119276	0.00169543	0.00210033	0.00105521	0.000372749	0.000759267	0.00340316	0.000898146	0.00110307	0.000650453	0.000795504	0.00122969
CF65_01424.p01	0.000121697	9.1751e-05	0	0.000525083	0	0.000186375	0.000379633	0	0	0.000275768	0	0	0.000131692
CF65_01426.p01	0.000121697	0	0.000847716	0	0	0.000186375	0.000379633	0.000226877	0	0	0	0.000397752	0.000180004
CF65_01428.p01	0	0.000183502	0.000847716	0.000525083	0.000211042	0.000186375	0	0	0	0.000275768	0.000650453	0	0.000239995
CF65_01429.p01	0.000243395	9.1751e-05	0	0	0	0	0.000189817	0.000226877	0.000449073	0.000275768	0.000325227	0	0.000150159
CF65_01431.p01	0.0233659	0.023213	0.0271269	0.0399063	0.0445298	0.0410024	0.0205002	0.0233684	0.0264953	0.0289557	0.0520362	0.060856	0.0342797
CF65_01432.p01	0.00608487	0.00578032	0.00169543	0.00682608	0.00295458	0.00260924	0.00265743	0.00385691	0.00449073	0.00386076	0	0.00159101	0.00353395
CF65_01434.p01	0.00401602	0.00578032	0.011868	0.00577592	0.00211042	0.00298199	0.00322688	0.00249565	0.00449073	0.00634267	0.00195136	0.00318201	0.0045185
CF65_01436.p01	0.0345621	0.0458755	0.0593401	0.0598595	0.0468513	0.0583352	0.0491625	0.0392498	0.0592776	0.078594	0.097568	0.0863122	0.0595823
CF65_01437.p01	0.05951	0.0714741	0.116137	0.119194	0.0953908	0.0898325	0.0833295	0.0719201	0.105083	0.117477	0.161312	0.177	0.105638
CF65_01438.p01	0.0250697	0.0237635	0.0135635	0.0115518	0.00337667	0.00242287	0.00873157	0.00907509	0.0233518	0.0273011	0.00715498	0.00835279	0.0136429
CF65_01439.p01	0.00048679	0.000367004	0	0.00210033	0.000211042	0.000559124	0.000759267	0.000680632	0.000449073	0.00110307	0.000325227	0.000397752	0.000619943
CF65_01441.p01	0.0169159	0.0166987	0.00847716	0.0110267	0.00316563	0.00521849	0.0104399	0.00771383	0.00628702	0.00910036	0.00227659	0.00318201	0.0083752
CF65_01442.p01	0.0199584	0.0216532	0.0203452	0.0231037	0.0194158	0.0240423	0.0250558	0.0242759	0.0242499	0.022613	0.0237415	0.0186943	0.0222624
CF65_01444.p01	0.00048679	0.000183502	0.000847716	0.00105017	0.00105521	0.000559124	0.00056945	0	0.000898146	0	0.000325227	0	0.000497944
CF65_01445.p01	0	0	0	0	0	0	0	0	0	0	0	0	0
CF65_01446.p01	0.000608487	0.000734008	0	0.000525083	0.000211042	0.000372749	0	0	0.000449073	0.00110307	0.000650453	0.000795504	0.000454123
CF65_01448.p01	0.000243395	9.1751e-05	0	0.000525083	0	0	0.000189817	0	0	0	0	0	8.75038e-05
CF65_01449.p01	0.0480705	0.044958	0.0491675	0.0320301	0.0181496	0.0191966	0.0184122	0.0170158	0.0471527	0.0388834	0.0305713	0.0302291	0.0328197
CF65_01450.p01	0	0.000183502	0	0	0	0	0	0	0	0	0	0	1.52918e-05
CF65_01451.p01	0.000851882	0.000642257	0.00169543	0.00105017	0.000211042	0.00130462	0.00132872	0.000226877	0.000449073	0.00275769	0	0.000795504	0.000942772
CF65_01453.p01	0.000973579	0.000275253	0	0.000525083	0.00105521	0.00130462	0.000759267	0.00226877	0	0.00137884	0.000650453	0.00119326	0.000865361
CF65_01455.p01	0.00219055	0.00183502	0.000847716	0.00157525	0.00295458	0.00260924	0.00170835	0.00249565	0.000898146	0.00110307	0.00130091	0.00159101	0.00175913
CF65_01456.p01	0.00194716	0.00229378	0.00169543	0	0.00168833	0.00130462	0.00246762	0.00158814	0.000898146	0.00110307	0.000650453	0.00119326	0.0014025
CF65_01457.p01	0.00109528	0.00119276	0.00169543	0.00157525	0.000422083	0.000745498	0.00132872	0.000680632	0	0	0.00130091	0.000397752	0.000869526
CF65_01458.p01	0.00425941	0.00522981	0.00339086	0.00472575	0.00105521	0.00242287	0.00417597	0.0029494	0.00314351	0.00413653	0.00162613	0.00357977	0.00339127
CF65_01459.p01	0.00352923	0.00486281	0.00169543	0.00420067	0.00189938	0.00316837	0.00531487	0.00657944	0.0049398	0.00248192	0.00325226	0.00357977	0.00379199
CF65_01460.p01	0	0	0	0	0	0	0.000189817	0	0	0	0	0	1.58181e-05
CF65_01462.p01	0.012048	0.0101844	0.0110203	0.0110267	0.0162502	0.0212467	0.0201206	0.0170158	0.012574	0.010755	0.0227659	0.0238651	0.0157394
CF65_01463.p01	0.000973579	0.000825759	0.000847716	0.00210033	0.000211042	0.000745498	0.00151853	0.0029494	0.000898146	0.000551537	0.000325227	0.000397752	0.00102871
CF65_01464.p01	0.000121697	0	0	0	0.000211042	0	0.000379633	0	0	0.000275768	0	0	8.2345e-05
CF65_01465.p01	0.00571978	0.00440405	0.00339086	0.00735116	0.0166723	0.0147236	0.0212595	0.0249565	0.0049398	0.00716998	0.00813066	0.00397752	0.0102246
CF65_01466.p01	0.00121697	0.00119276	0.00169543	0.000525083	0.005065	0.00521849	0.00550468	0.00771383	0.000898146	0.00110307	0.00227659	0.000795504	0.00276713
CF65_01467.p01	0.00133867	0.00091751	0.000847716	0	0.00485396	0.00316837	0.00379633	0.00816758	0.000449073	0.00110307	0.00195136	0.00119326	0.00231558
CF65_01471.p01	0.0147254	0.0135792	0.00932488	0.00892642	0.005065	0.00652311	0.00740285	0.00544505	0.0112268	0.0110307	0.00780544	0.00676178	0.00898472
CF65_01472.p01	0.000121697	0.000183502	0	0	0.000211042	0	0	0	0.000449073	0.000275768	0	0	0.000103423
CF65_01473.p01	0.0102226	0.0089916	0.00339086	0.00210033	0.00274354	0.00223649	0.00284725	0.00136126	0.0098796	0.0052396	0.00195136	0.00238651	0.00444592
CF65_01474.p01	0	0	0	0.000525083	0	0	0	0	0	0	0	0	4.37569e-05
CF65_01475.p01	0.00377262	0.00376179	0.00254315	0.00105017	0.000633125	0.000186375	0.00056945	0.000680632	0.00134722	0.00110307	0.000650453	0	0.00135817
CF65_01476.p01	0.00146037	0.00192677	0	0	0.000422083	0	0.000189817	0.000226877	0.00224536	0.00110307	0	0	0.000631196
CF65_01477.p01	0.00304244	0.00284428	0.00762945	0.00420067	0.00232146	0.00205012	0.00360652	0.00408379	0.00628702	0.00386076	0.00260181	0.00397752	0.00387549
CF65_01478.p01	0.000365092	0.000275253	0	0.000525083	0.000211042	0.000559124	0.000189817	0.000226877	0.000449073	0	0	0.000397752	0.000266593
CF65_01479.p01	0.0402819	0.0522063	0.0237361	0.0094515	0.0075975	0.0115552	0.013477	0.0158814	0.0206574	0.0314376	0.00715498	0.0099438	0.0202817
CF65_01480.p01	0.0155773	0.0212862	0.0186498	0.0168027	0.0143508	0.0162146	0.0187919	0.0133858	0.0116759	0.0228888	0.0120334	0.0099438	0.0159667
CF65_01482.p01	0.0705845	0.0789976	0.0839239	0.069311	0.0432635	0.0529304	0.0552367	0.0617106	0.0597267	0.0736302	0.0448813	0.041764	0.06133
CF65_01484.p01	0.10539	0.110376	0.110203	0.0997658	0.0483285	0.0622491	0.0616904	0.06103	0.0969997	0.107825	0.0640696	0.0505145	0.0815369
CF65_01486.p01	0.13265	0.163867	0.171239	0.134421	0.0647898	0.0723133	0.0740285	0.0789533	0.110921	0.124096	0.0777291	0.0656291	0.105886
CF65_01487.p01	0.11829	0.127717	0.113594	0.101341	0.0476954	0.0501347	0.05182	0.06103	0.0857729	0.0912794	0.0458569	0.043355	0.0781572
CF65_01488.p01	0.138978	0.147811	0.103421	0.0924146	0.045585	0.0546077	0.0633988	0.0635256	0.0853238	0.0992767	0.0458569	0.0393774	0.0816315
CF65_01489.p01	0.134962	0.143407	0.105965	0.081913	0.0350329	0.0430525	0.0457458	0.0487786	0.119453	0.113341	0.0403281	0.0469347	0.0799095
CF65_01490.p01	0.0773996	0.0842274	0.0856193	0.0892641	0.0419973	0.0478983	0.0554265	0.0587612	0.0624211	0.048811	0.0419542	0.0445482	0.0615274
CF65_01491.p01	0.0295725	0.0336726	0.0322132	0.0451572	0.0240588	0.0208739	0.0387226	0.0419723	0.0314351	0.0253707	0.0240668	0.0306269	0.0314785
CF65_01492.p01	0.06596	0.0715658	0.0847716	0.0992407	0.105732	0.0902053	0.104969	0.0832639	0.0835276	0.0708725	0.0939905	0.111371	0.0887891
CF65_01494.p01	0.0159424	0.0167904	0.0389949	0.0420067	0.0863161	0.0808865	0.0603617	0.0519549	0.0193101	0.0234403	0.0715498	0.0707998	0.0481961
CF65_01495.p01	0.00839712	0.0109184	0.0110203	0.0152274	0.0287017	0.0242287	0.0182224	0.0183771	0.00628702	0.00716998	0.0318722	0.0330134	0.0177863
CF65_01496.p01	0.0637695	0.0644092	0.100878	0.121294	0.0428415	0.0484574	0.0444171	0.0544505	0.0727498	0.0761121	0.0669967	0.0747774	0.0692628
CF65_01497.p01	0.0236093	0.0248645	0.044929	0.0357057	0.00844167	0.00764136	0.0121483	0.00816758	0.0332314	0.0270253	0.0217902	0.0218764	0.0224525
CF65_01498.p01	0.206886	0.192035	0.189888	0.176428	0.126836	0.13158	0.0947185	0.0694244	0.172893	0.163255	0.135619	0.162283	0.151821
CF65_01499.p01	0.0238527	0.0314706	0.0440812	0.0483077	0.055715	0.0698904	0.0484033	0.0533162	0.0175138	0.0248192	0.0400029	0.0509122	0.0423571
CF65_01500.p01	0.00255565	0.00550506	0.00593401	0.00997658	0.00527604	0.00559124	0.00759267	0.00272253	0.00359258	0.0052396	0.0061793	0.00676178	0.00557725
CF65_01501.p01	0.000851882	0.000458755	0	0	0	0	0.000189817	0.000453754	0.000898146	0.000275768	0.000325227	0.000397752	0.000320925
CF65_01502.p01	0.0166725	0.0226625	0.0262792	0.0267792	0.0213152	0.0180783	0.0199308	0.0208727	0.012125	0.0162703	0.0162613	0.0171033	0.0195292
CF65_01503.p01	0.0248263	0.0283511	0.0305178	0.0362307	0.0126625	0.0128598	0.0091112	0.0131589	0.024699	0.0339195	0.0156109	0.0151146	0.0214219
CF65_01506.p01	0.061944	0.0673453	0.0873148	0.0845384	0.0500169	0.0473391	0.0417597	0.0478711	0.0610739	0.0601175	0.0735012	0.0811414	0.0636636
CF65_01507.p01	0.0801986	0.106339	0.120376	0.132846	0.10341	0.107352	0.0922509	0.0939272	0.0943053	0.0819032	0.147328	0.1416	0.108486
CF65_01508.p01	0.0472186	0.0424807	0.0881625	0.0887391	0.167145	0.159537	0.101362	0.0834908	0.0543378	0.055981	0.116431	0.116939	0.0934854
CF65_01509.p01	0.031763	0.0413797	0.0924011	0.0966153	0.0814621	0.0795819	0.0351161	0.0465098	0.0318842	0.0322649	0.0656958	0.0707998	0.0587895
CF65_01510.p01	0.0328583	0.0383519	0.0847716	0.0966153	0.0618352	0.0724997	0.0313198	0.0365272	0.0336805	0.0352984	0.0640696	0.0620493	0.0541564
CF65_01511.p01	0.0447847	0.0559681	0.0406904	0.0362307	0.0187827	0.0188238	0.0235373	0.0263178	0.030986	0.0438472	0.0149604	0.0147168	0.0308038
CF65_01513.p01	0.134962	0.178548	0.198366	0.207933	0.113118	0.128226	0.134011	0.124329	0.114065	0.133196	0.12261	0.136031	0.143783
CF65_01514.p01	0.272602	0.314431	0.423858	0.393812	1.09636	1.07147	0.667206	0.645466	0.298184	0.279905	0.820547	0.841643	0.59379
CF65_01515.p01	0.0146037	0.0133957	0.017802	0.0199532	0.0143508	0.0147236	0.0132872	0.00907509	0.0197592	0.01434	0.0195136	0.0238651	0.0162224
CF65_01517.p01	0.0680289	0.0763369	0.0864671	0.0855886	0.0780854	0.0859187	0.126987	0.138395	0.073648	0.082179	0.0881364	0.0859144	0.0896405
CF65_01519.p01	0.0149688	0.0146802	0.0127157	0.0215284	0.00801958	0.0100642	0.0161344	0.0238221	0.0116759	0.0124096	0.00878112	0.00596628	0.0133972
CF65_01520.p01	0.00182546	0.00119276	0.00339086	0.00682608	0.00274354	0.00372749	0.0011389	0.00158814	0.00404166	0.00303345	0.00390272	0.00477302	0.00318201
CF65_01522.p01	0.00365092	0.0041288	0.00423858	0.0031505	0.00168833	0.00391386	0.0045556	0.00521818	0.00269444	0.0044123	0.00162613	0.00278426	0.00350516
CF65_01523.p01	0.00754524	0.00706483	0.00678173	0.00735116	0.00316563	0.00372749	0.00379633	0.00612568	0.00449073	0.00689421	0.00357749	0.00238651	0.00524225
CF65_01524.p01	0.0270168	0.0305531	0.101726	0.138622	0.0766081	0.0857323	0.0242965	0.0186039	0.0291897	0.0419168	0.0676471	0.0696066	0.0592932
CF65_01525.p01	0.0122914	0.0150472	0.0610356	0.0703612	0.045796	0.0583352	0.0159446	0.0142933	0.0161666	0.0193038	0.0455317	0.0572763	0.0359486
CF65_01526.p01	0.156503	0.148637	0.588315	0.66213	0.426093	0.449535	0.141983	0.0882552	0.151787	0.194141	0.451089	0.50952	0.330666
CF65_01527.p01	0.000365092	0.000275253	0	0	0	0.000745498	0.000379633	0.000453754	0.000449073	0.00110307	0.000325227	0.000397752	0.00037453
CF65_01528.p01	0.0146037	0.0142214	0.0169543	0.0178528	0.0145619	0.016401	0.0223984	0.0331241	0.00853238	0.0157188	0.0149604	0.0151146	0.017037
CF65_01530.p01	0.0046245	0.00302778	0.00169543	0	0.00274354	0.00354112	0.00284725	0.00521818	0.00179629	0.00137884	0.00227659	0.00159101	0.00256171
CF65_01531.p01	0	0	0	0	0	0	0	0	0	0.000275768	0	0	2.29807e-05
CF65_01532.p01	0.000121697	0	0.000847716	0.000525083	0.000211042	0.000372749	0.000759267	0.000680632	0	0	0	0	0.000293182
CF65_01533.p01	0.57356	0.400402	0.691736	0.731441	1.00245	0.938582	0.626395	0.500264	1.04724	0.908106	1.81509	2.01819	0.937788
CF65_01534.p01	0.26384	0.241122	0.283137	0.278294	0.0571923	0.0650447	0.0698525	0.075777	0.30043	0.282938	0.0816319	0.0807436	0.173334
CF65_01537.p01	0.000365092	0.000825759	0	0.00105017	0.000211042	0.000186375	0	0.000453754	0.00179629	0	0	0	0.000407373
CF65_01538.p01	0.00048679	0.000550506	0.000847716	0.00105017	0	0.000559124	0.00056945	0.00136126	0.000449073	0.000275768	0.000325227	0.000397752	0.000572736
CF65_01539.p01	0.00705845	0.00761534	0.00678173	0.00735116	0.0156171	0.0123007	0.0542876	0.0530893	0.0049398	0.00827305	0.00715498	0.00875054	0.0161016
CF65_01543.p01	0	0	0	0	0	0	0	0	0	0	0	0	0
CF65_01544.p01	0.0298159	0.0281676	0.0211929	0.0236287	0.123037	0.103997	0.116737	0.0971035	0.0139213	0.0157188	0.0370758	0.0385819	0.0540815
CF65_01546.p01	0.00657166	0.00743183	0.000847716	0.00157525	0.0143508	0.0160282	0.0182224	0.0181502	0.00269444	0.00358499	0.00325226	0.00278426	0.00795784
CF65_01547.p01	0.00596317	0.00486281	0.00423858	0.00157525	0.0375654	0.0354112	0.0821906	0.0780458	0.00269444	0.00496383	0.00715498	0.00397752	0.022387
CF65_01549.p01	0.0124131	0.0116524	0.00254315	0.006301	0.00295458	0.00503211	0.0056945	0.00952884	0.0103287	0.010755	0.00422795	0.00357977	0.00708426
CF65_01550.p01	0.0169159	0.0156894	0.011868	0.006301	0.00886375	0.00633673	0.0167039	0.0120245	0.0197592	0.0173734	0.00813066	0.0107393	0.0125588
CF65_01551.p01	0.000121697	9.1751e-05	0	0	0	0.000372749	0	0.000453754	0	0.000275768	0	0	0.000109643
CF65_01552.p01	0.0170376	0.0192677	0.0169543	0.0115518	0.00907479	0.00633673	0.0119585	0.0120245	0.012574	0.0121338	0.010082	0.00835279	0.0122791
CF65_01553.p01	0.0248263	0.0231213	0.0211929	0.0173277	0.00738646	0.0121143	0.0229678	0.0283597	0.0157176	0.0187523	0.00585408	0.00795504	0.0171313
CF65_01554.p01	0.00352923	0.00504631	0.00254315	0.00262542	0.00443188	0.00298199	0.00873157	0.0142933	0.00134722	0.00165461	0.00260181	0.00357977	0.00444718
CF65_01555.p01	0.00535469	0.00275253	0.00847716	0.00735116	0.00274354	0.00615036	0.00417597	0.00839446	0.00269444	0.0052396	0.00455317	0.00397752	0.00515538
CF65_01556.p01	0.009249	0.0100926	0.00847716	0.0031505	0.00189938	0.00335474	0.0045556	0.00476442	0.00628702	0.00689421	0.00292704	0.00238651	0.00533652
CF65_01557.p01	0.220637	0.23158	0.214472	0.226836	0.203233	0.209671	0.158307	0.175603	0.171995	0.194968	0.17172	0.200865	0.198324
CF65_01559.p01	0.0294508	0.0316541	0.0364518	0.0399063	0.0217373	0.0229241	0.0195511	0.0154277	0.0264953	0.0275768	0.0237415	0.0226719	0.0264657
CF65_01561.p01	0.0955325	0.0806492	0.0983351	0.0855886	0.0536046	0.0531167	0.0472644	0.0415185	0.104185	0.0932098	0.0673219	0.0739819	0.0745257
CF65_01563.p01	0.00876222	0.0104596	0.017802	0.0094515	0.00422083	0.00447299	0.0056945	0.00521818	0.00763424	0.0137884	0.00390272	0.00437527	0.00798188
CF65_01564.p01	0.168551	0.157812	0.116985	0.138622	0.0671113	0.0723133	0.0873157	0.0853058	0.142356	0.152224	0.111227	0.117735	0.11813
CF65_01568.p01	0.00365092	0.00348654	0.00169543	0.00157525	0.000633125	0.000745498	0.00132872	0.00113439	0.000898146	0.00303345	0	0.00119326	0.00161456
CF65_01569.p01	0.017281	0.0222955	0.0220406	0.0141772	0.00189938	0.00428661	0.00474542	0.00703319	0.0211064	0.0239919	0.0048784	0.00477302	0.0123757
CF65_01571.p01	0.00693675	0.0104596	0.00762945	0.00735116	0.00168833	0.00205012	0.00189817	0.00249565	0.00898146	0.00882459	0.00325226	0.00318201	0.0053958
CF65_01572.p01	0.00766694	0.0106431	0.00593401	0.00735116	0.00358771	0.00633673	0.00645377	0.0104364	0.00359258	0.00744575	0.00325226	0.00318201	0.00632353
CF65_01573.p01	0.0760609	0.0905583	0.103421	0.0934648	0.0479065	0.0611308	0.0571348	0.0687438	0.0700554	0.0645298	0.0442308	0.048128	0.0687804
CF65_01575.p01	0.0124131	0.0124781	0.011868	0.0141772	0.0192048	0.0141645	0.0144261	0.00975572	0.012125	0.0170976	0.0185379	0.0175011	0.0144791
CF65_01577.p01	0.00778864	0.00954211	0.0110203	0.006301	0.00928583	0.00857323	0.00740285	0.00703319	0.00943053	0.0115823	0.00585408	0.0131258	0.00891166
CF65_01579.p01	0.0135084	0.0126616	0.00847716	0.0110267	0.00464292	0.00820048	0.0091112	0.0113439	0.0139213	0.0113065	0.00715498	0.0099438	0.0101082
CF65_01581.p01	0.00535469	0.0107349	0.00423858	0.00262542	0.00168833	0.00242287	0.0045556	0.00589881	0.00179629	0.00468806	0.00130091	0.00198876	0.0039411
CF65_01582.p01	0.00425941	0.00825759	0.00169543	0.00105017	0.00147729	0.00130462	0.00379633	0.00408379	0.000898146	0.00386076	0.00130091	0.000795504	0.00273166
CF65_01584.p01	0.116221	0.124598	0.128005	0.122344	0.145197	0.135494	0.167418	0.149285	0.098796	0.109756	0.187981	0.168647	0.137812
CF65_01585.p01	0.0466101	0.0625742	0.0474721	0.0603846	0.0681665	0.0652311	0.120154	0.133404	0.0848748	0.0882459	0.07903	0.101427	0.0797978
CF65_01586.p01	0.0417422	0.040554	0.044929	0.0278294	0.0120294	0.0171465	0.015565	0.0142933	0.0327823	0.0344711	0.0198388	0.0175011	0.0265568
CF65_01588.p01	0.0491658	0.0499126	0.0347564	0.0383311	0.0339777	0.037834	0.0260049	0.0285865	0.0282916	0.0364014	0.0289452	0.0246606	0.034739
CF65_01589.p01	0.0621874	0.0668865	0.0669696	0.0745618	0.0523383	0.0519985	0.0447967	0.0487786	0.0839766	0.0796971	0.0939905	0.0918807	0.0681719
CF65_01590.p01	0.000243395	0.00091751	0.000847716	0	0	0.000186375	0.00056945	0.000453754	0.000449073	0.000551537	0	0	0.000351568
CF65_01592.p01	0.128026	0.124323	0.0839239	0.0645852	0.00844167	0.00838685	0.00550468	0.00748695	0.163912	0.127129	0.0110577	0.0103415	0.0619265
CF65_01593.p01	0.116708	0.124047	0.0771422	0.0593344	0.00780854	0.0109961	0.00493523	0.00771383	0.112717	0.0865913	0.0136595	0.0147168	0.0530309
CF65_01594.p01	0.125713	0.135333	0.101726	0.0840133	0.0122404	0.0115552	0.00778248	0.0104364	0.152236	0.129887	0.0191884	0.0254561	0.0679639
CF65_01595.p01	0.154799	0.157078	0.0830762	0.0971404	0.00949688	0.0145372	0.0111992	0.0104364	0.132477	0.108101	0.0175622	0.0206831	0.0680489
CF65_01596.p01	0.338075	0.421871	0.240751	0.231037	0.0415752	0.0441708	0.052769	0.0569462	0.340846	0.317134	0.0491092	0.0564808	0.182564
CF65_01597.p01	0.010466	0.0117441	0.00932488	0.00472575	0.00358771	0.00540486	0.0079723	0.00975572	0.00898146	0.00689421	0.00195136	0.00596628	0.00723122
CF65_01598.p01	0.0194716	0.0237635	0.0135635	0.0157525	0.00612021	0.00782773	0.0136668	0.0138395	0.0103287	0.0148915	0.00455317	0.00437527	0.0123462
CF65_01599.p01	0.0923684	0.0734926	0.0669696	0.0477826	0.164401	0.137172	0.144261	0.106405	0.0830785	0.0901763	0.0865103	0.0489235	0.0951284
CF65_01600.p01	0.155894	0.195521	0.123767	0.101866	0.291238	0.270429	0.359892	0.344853	0.0835276	0.112789	0.0913887	0.0871077	0.184856
CF65_01601.p01	0.0950457	0.0976231	0.0559493	0.0357057	0.0381985	0.0355975	0.076686	0.0803145	0.0507452	0.0557052	0.0269938	0.0190921	0.0556381
CF65_01603.p01	0.0236093	0.0273418	0.0551016	0.0572341	0.0470623	0.0544214	0.0510607	0.0598956	0.0264953	0.0267495	0.0429299	0.0517077	0.0436341
CF65_01604.p01	0.00584148	0.0105514	0.0135635	0.0115518	0.00485396	0.0087596	0.00360652	0.00408379	0.00673609	0.01434	0.010082	0.0115348	0.00879207
CF65_01605.p01	0	0	0.000847716	0	0	0	0.000189817	0	0	0	0	0	8.64611e-05
CF65_01607.p01	0.0261649	0.0297273	0.0203452	0.0215284	0.00527604	0.00689586	0.0104399	0.0145201	0.0264953	0.026198	0.00780544	0.00676178	0.0168465
CF65_01608.p01	0.00377262	0.00321129	0.000847716	0.00525083	0.00126625	0.001491	0.0011389	0.00249565	0.000898146	0.00248192	0.00195136	0	0.00206714
CF65_01609.p01	0.00511129	0.00578032	0.00423858	0.00577592	0.00443188	0.00410024	0.00512505	0.00589881	0.00404166	0.00551537	0.00422795	0.00477302	0.00491834
CF65_01610.p01	0.000973579	0.00146802	0	0	0.000633125	0.000745498	0.000379633	0.00158814	0.000449073	0.000827305	0.00097568	0.00119326	0.000769442
CF65_01611.p01	0.000365092	0.000275253	0	0.000525083	0	0.000931873	0.000379633	0.00181502	0	0.000551537	0.00097568	0.000795504	0.000551223
CF65_01614.p01	0.00766694	0.00550506	0.00254315	0.00525083	0.0346108	0.0272107	0.032079	0.0392498	0.0049398	0.00330922	0.0097568	0.00795504	0.0150064
CF65_01615.p01	0.0097358	0.0133957	0.0152589	0.00840133	0.01013	0.00838685	0.0108196	0.0172427	0.0112268	0.00992767	0.0123586	0.00676178	0.0111371
CF65_01616.p01	0.00425941	0.00532156	0.0144112	0.00367558	0.00189938	0.00205012	0.00322688	0.00567193	0.00583795	0.00358499	0.00162613	0.00318201	0.00456226
CF65_01618.p01	0.00620657	0.00972561	0.00423858	0.00840133	0.00211042	0.00242287	0.00702322	0.00385691	0.00673609	0.00661844	0.00422795	0.00238651	0.00532954
CF65_01619.p01	0.0313979	0.0322964	0.0271269	0.0456822	0.0371433	0.03187	0.0324587	0.0324434	0.0233518	0.0275768	0.0361001	0.0294336	0.0322401
CF65_01620.p01	0	0	0	0	0.000211042	0	0	0	0	0	0.000325227	0	4.46891e-05
CF65_01621.p01	0.0368743	0.0314706	0.044929	0.0346555	0.0215263	0.0227377	0.0267642	0.0269984	0.0345786	0.0427441	0.0227659	0.0226719	0.0307264
CF65_01623.p01	0.0737486	0.0760616	0.0966397	0.088214	0.0837836	0.0708223	0.0601719	0.0578537	0.102838	0.0918309	0.0874859	0.103018	0.0827056
CF65_01624.p01	0.0283555	0.0368839	0.0381472	0.0514582	0.040309	0.0464073	0.0440375	0.0415185	0.0332314	0.0482595	0.0361001	0.0314224	0.0396775
CF65_01625.p01	0.0261649	0.0222955	0.0245838	0.0220535	0.0158281	0.0162146	0.0163242	0.0213265	0.0202083	0.0206826	0.0123586	0.0123303	0.0191976
CF65_01626.p01	0.0171593	0.0156894	0.0152589	0.0157525	0.00569813	0.0102506	0.0115788	0.0142933	0.0157176	0.0170976	0.00715498	0.00755729	0.0127674
CF65_01628.p01	0.00754524	0.00816584	0.0135635	0.0136522	0.00443188	0.00708223	0.0079723	0.00567193	0.0098796	0.0110307	0.00520362	0.00636403	0.00838025
CF65_01629.p01	0.00791033	0.00834934	0.00678173	0.00577592	0.0025325	0.00410024	0.00265743	0.00385691	0.00583795	0.00496383	0.00227659	0.00198876	0.00475263
CF65_01630.p01	0.0232442	0.0170657	0.0186498	0.0120769	0.00738646	0.0106233	0.0100603	0.00975572	0.0264953	0.0204069	0.0104072	0.0131258	0.0149415
CF65_01631.p01	0.0192282	0.0179832	0.0279746	0.0220535	0.01013	0.0108097	0.017653	0.0215533	0.0157176	0.0234403	0.01431	0.0135236	0.0178647
CF65_01633.p01	0.0103443	0.0133957	0.00932488	0.00840133	0.00337667	0.00298199	0.0045556	0.00317628	0.0103287	0.00937613	0.0048784	0.00517077	0.00710922
CF65_01634.p01	0.000121697	0	0	0	0	0	0	0.000680632	0.000449073	0	0	0	0.000104283
CF65_01635.p01	0.0705845	0.0748688	0.147503	0.113418	0.0430525	0.040816	0.0311299	0.0249565	0.105981	0.133472	0.0595165	0.057674	0.0752477
CF65_01636.p01	0.0212971	0.0223873	0.0364518	0.0273043	0.0107631	0.00913235	0.0068334	0.0079407	0.030537	0.0339195	0.0211397	0.0151146	0.0202351
CF65_01637.p01	0.0251914	0.0294521	0.0678173	0.0493578	0.0278575	0.0298199	0.0235373	0.0238221	0.0417638	0.0496383	0.0452065	0.0389797	0.0377036
CF65_01639.p01	0	9.1751e-05	0	0	0	0	0	0	0	0	0	0	7.64592e-06
CF65_01640.p01	0.00170376	0.00220202	0.000847716	0.000525083	0.00189938	0.000931873	0.00284725	0.00136126	0.00269444	0.000827305	0.00195136	0.00238651	0.0016815
CF65_01641.p01	0.000243395	0	0	0	0	0	0.000189817	0	0	0	0	0	3.6101e-05
CF65_01642.p01	0.0636478	0.0578031	0.0661219	0.0829631	0.110586	0.126735	0.0787739	0.0964228	0.0471527	0.0543264	0.125863	0.113757	0.085346
CF65_01644.p01	0.00401602	0.00266078	0.000847716	0.00210033	0.00316563	0.00447299	0.00550468	0.00703319	0.000898146	0.00220615	0.00130091	0.00119326	0.00294998
CF65_01645.p01	0.00352923	0.00311954	0.0050863	0.00157525	0.00274354	0.00279562	0.00360652	0.0029494	0.00359258	0.00606691	0.00130091	0.00159101	0.00316307
CF65_01646.p01	0	0	0	0	0	0	0	0	0	0	0	0	0
CF65_01648.p01	0.00438111	0.00440405	0	0.00157525	0.00147729	0.00111825	0.00132872	0.000680632	0.000449073	0.00110307	0.000325227	0.000397752	0.0014367
CF65_01649.p01	0.000608487	0.000734008	0.000847716	0	0.000633125	0.000372749	0.000949084	0.000907509	0.000449073	0.000551537	0.000325227	0.000397752	0.000564689
CF65_01650.p01	0.00657166	0.00688133	0.000847716	0.00210033	0.00147729	0.00242287	0.00303707	0.0029494	0.00224536	0.00330922	0.00292704	0.00119326	0.00299688
CF65_01651.p01	0.000243395	0.000367004	0.000847716	0	0	0	0	0	0	0	0	0	0.00012151
CF65_01654.p01	0.035779	0.0330304	0.0152589	0.0194281	0.0268023	0.0287017	0.0263845	0.0290403	0.00898146	0.00854882	0.0097568	0.0099438	0.0209713
CF65_01655.p01	0	0	0	0	0	0	0	0	0	0	0	0	0
CF65_01656.p01	0.0148471	0.0132121	0.00169543	0.00157525	0.00295458	0.00410024	0.00246762	0.00703319	0	0.00330922	0.00097568	0.00119326	0.00444698
CF65_01657.p01	0.080442	0.0669783	0.011868	0.00262542	0.00717542	0.0113688	0.0079723	0.00612568	0.0107777	0.00910036	0.00682976	0.00875054	0.0191679
CF65_01658.p01	0.00547639	0.00660607	0.00254315	0.00157525	0.00211042	0.00167737	0.00189817	0.00249565	0.00134722	0.00137884	0.00097568	0.00238651	0.00253923
CF65_01660.p01	0.000365092	0.000275253	0	0	0.000211042	0	0.000189817	0.000226877	0	0	0	0	0.000105673
CF65_01661.p01	0.00365092	0.00596382	0.00169543	0.00682608	0.00211042	0.001491	0.0022778	0.00272253	0.00538887	0.0052396	0.00325226	0.00198876	0.00355062
CF65_01662.p01	0.009249	0.00807409	0.011868	0.0110267	0.00675333	0.00987785	0.0102501	0.00907509	0.00449073	0.00799729	0.00357749	0.00914829	0.008449
CF65_01663.p01	0.018498	0.0211027	0.0245838	0.0225786	0.0116073	0.016401	0.0104399	0.0170158	0.0148194	0.0206826	0.0146352	0.0194898	0.0176545
CF65_01666.p01	0.00754524	0.0104596	0.00847716	0.00577592	0.005065	0.00726861	0.00759267	0.0108901	0.0103287	0.00992767	0.00682976	0.00676178	0.00807685
CF65_01668.p01	0.00571978	0.00504631	0.00847716	0.0225786	0.0173054	0.0242287	0.0205002	0.0174695	0.00673609	0.00827305	0.0256929	0.0302291	0.0160214
CF65_01670.p01	0.0130216	0.0136709	0.0144112	0.0094515	0.0118183	0.0143508	0.0237271	0.0297209	0.0107777	0.0170976	0.0182127	0.0159101	0.0160142
CF65_01671.p01	0.0115613	0.0104596	0.0144112	0.0178528	0.00844167	0.00782773	0.0146159	0.0138395	0.00943053	0.00882459	0.0146352	0.0131258	0.0120855
CF65_01672.p01	0.00219055	0.00256903	0.00339086	0.000525083	0.00189938	0.00242287	0.0034167	0.00453754	0.00404166	0.00248192	0.00195136	0.00159101	0.00258483
CF65_01673.p01	0.0356573	0.0395447	0.0440812	0.0425317	0.0360881	0.0355975	0.0415699	0.0421992	0.0363749	0.0361257	0.0578903	0.0668223	0.0428736
CF65_01674.p01	0.00048679	0.000367004	0	0.00105017	0	0	0.000759267	0.00136126	0.00134722	0.000275768	0	0	0.000470623
CF65_01675.p01	0.0150905	0.0111936	0.0186498	0.0141772	0.00991896	0.010437	0.0140464	0.0145201	0.012125	0.0193038	0.00813066	0.0115348	0.0132607
CF65_01678.p01	0.0049896	0.00367004	0.00762945	0.00367558	0.00590917	0.00391386	0.00816212	0.00726007	0.00583795	0.00661844	0.0113829	0.00954605	0.0065496
CF65_01679.p01	0.0227574	0.0189007	0.0305178	0.0178528	0.0208931	0.0221786	0.022778	0.0274521	0.0143703	0.0173734	0.0149604	0.0214786	0.0209594
CF65_01681.p01	0.0110745	0.0117441	0.0161066	0.0147023	0.0120294	0.0124871	0.0153752	0.0131589	0.0116759	0.0104792	0.0133343	0.00914829	0.0126096
CF65_01682.p01	0.00304244	0.00302778	0.00254315	0.00472575	0.00316563	0.00279562	0.00550468	0.00589881	0.00179629	0.00330922	0.00162613	0.00198876	0.00328536
CF65_01684.p01	0.00365092	0.00458755	0.00254315	0.00367558	0.00316563	0.00260924	0.00246762	0.00431067	0.00269444	0.00358499	0.00195136	0.000795504	0.00300305
CF65_01685.p01	0.00815373	0.00807409	0.00593401	0.00367558	0.00168833	0.00130462	0.00322688	0.00136126	0.00404166	0.00716998	0.00195136	0.00238651	0.00408067
CF65_01686.p01	0.000365092	0.00110101	0	0.00105017	0	0	0.000189817	0	0	0.00110307	0.000650453	0	0.000371634
CF65_01687.p01	0.019715	0.0209192	0.0152589	0.0215284	0.00970792	0.0108097	0.0180326	0.0201921	0.0130231	0.0148915	0.00650453	0.00954605	0.0150108
CF65_01688.p01	0.135693	0.150013	0.168696	0.163301	0.0717542	0.0855459	0.0783943	0.0927928	0.139213	0.163255	0.105699	0.109382	0.121978
CF65_01689.p01	0.0617006	0.0711071	0.100878	0.107642	0.0926473	0.0859187	0.0810517	0.0750964	0.0565832	0.0606691	0.0806562	0.0942672	0.0806848
CF65_01690.p01	0.0306678	0.0376179	0.0618833	0.069311	0.0223704	0.0292608	0.0288521	0.0304015	0.0345786	0.0468806	0.0269938	0.0318202	0.0375532
CF65_01692.p01	0.00121697	0.00091751	0.000847716	0.000525083	0.000633125	0.00186374	0.00417597	0.00680632	0.000449073	0.000275768	0.000650453	0.000397752	0.00156329
CF65_01694.p01	0.00048679	0.00119276	0	0.000525083	0.00147729	0.00167737	0.00303707	0.00453754	0.00134722	0.000551537	0.000325227	0	0.00126316
CF65_01695.p01	0.00206886	0.00119276	0.000847716	0	0.00211042	0.00223649	0.00816212	0.0127051	0.000449073	0.00110307	0.00227659	0.000795504	0.00282898
CF65_01696.p01	0.0345621	0.0348654	0.0440812	0.0535585	0.101933	0.0900189	0.147677	0.146336	0.030537	0.0319891	0.068948	0.0707998	0.0712755
CF65_01698.p01	0.0124131	0.0106431	0.00847716	0.00997658	0.0219483	0.0238559	0.0305605	0.0349391	0.0098796	0.00910036	0.0165866	0.0135236	0.0168253
CF65_01700.p01	0.0139952	0.0137627	0.00932488	0.0173277	0.0270133	0.0259061	0.0442273	0.0417454	0.00763424	0.0110307	0.0139847	0.0226719	0.0207187
CF65_01703.p01	0.000730185	0.00155977	0	0.00157525	0.00126625	0.00205012	0.00531487	0.00635256	0.00134722	0.00137884	0.00130091	0.00119326	0.00200577
CF65_01704.p01	0	0.000183502	0.000847716	0.000525083	0.000211042	0.000372749	0.000189817	0.000453754	0	0.000827305	0.000325227	0	0.000328016
CF65_01705.p01	0.000851882	0.00091751	0	0.00157525	0.00168833	0.00130462	0.00170835	0.000680632	0.000449073	0.000275768	0.00162613	0.00159101	0.00105571
CF65_01708.p01	0.00316413	0.00275253	0.00169543	0.00367558	0.00126625	0.00111825	0.00246762	0.00363004	0.00224536	0.00137884	0.00292704	0.00159101	0.00232601
CF65_01709.p01	0.00791033	0.00752359	0.00678173	0.00210033	0.005065	0.00540486	0.0138566	0.0149739	0.00314351	0.00579114	0.00650453	0.00357977	0.00688628
CF65_01710.p01	0.00279904	0.00256903	0.00254315	0.00472575	0.00358771	0.00484574	0.00436578	0.00748695	0.00179629	0.00275769	0.00195136	0.00517077	0.0037166
CF65_01711.p01	0.000973579	0.00128451	0.00169543	0.000525083	0.000844167	0.000372749	0.00208798	0.00158814	0.00224536	0.00220615	0.00097568	0	0.00123324
CF65_01715.p01	0.0233659	0.0255068	0.0211929	0.0147023	0.00654229	0.00764136	0.0125279	0.0115707	0.0211064	0.0215099	0.00845589	0.00596628	0.0150074
CF65_01717.p01	0.0825109	0.106798	0.109355	0.162251	0.134223	0.129717	0.10326	0.119564	0.0687082	0.100931	0.113179	0.145179	0.11464
CF65_01718.p01	0.00243395	0.00367004	0.0050863	0.0031505	0.00295458	0.00447299	0.0068334	0.00476442	0.000898146	0.00468806	0.00162613	0.00357977	0.00367986
CF65_01720.p01	0.000121697	0	0.000847716	0	0	0	0	0	0	0	0	0	8.07844e-05
CF65_01721.p01	0	0	0	0	0	0	0	0	0	0	0	0	0
CF65_01722.p01	0.00231225	0.00256903	0.00169543	0.00262542	0.00105521	0.00167737	0.00151853	0.000907509	0.000898146	0.00220615	0.00097568	0.000397752	0.00156987
CF65_01723.p01	0.0125348	0.0155977	0.0127157	0.0115518	0.00548708	0.00801411	0.0091112	0.0104364	0.0143703	0.015443	0.00585408	0.0099438	0.0109217
CF65_01724.p01	0.0223923	0.0198182	0.0423858	0.0336053	0.0289127	0.0273971	0.0318892	0.0344853	0.0206574	0.0242676	0.0185379	0.0206831	0.027086
CF65_01725.p01	0.0284772	0.0319294	0.0339086	0.0294047	0.0143508	0.00987785	0.011389	0.0140664	0.0229027	0.0223372	0.0113829	0.0099438	0.0199976
CF65_01726.p01	0.000121697	0.000183502	0	0	0.000211042	0.000186375	0	0.000226877	0	0.000275768	0.00130091	0	0.000208847
CF65_01727.p01	0.00048679	0.000642257	0.000847716	0.000525083	0	0.000186375	0.000189817	0.000226877	0.000449073	0.000275768	0	0	0.000319146
CF65_01728.p01	0.000730185	0.00100926	0.00169543	0.00105017	0.000211042	0.000186375	0.000379633	0.000907509	0	0.000827305	0.00097568	0	0.000664382
CF65_01729.p01	0.00511129	0.00596382	0.0110203	0.00472575	0.00316563	0.00242287	0.00189817	0.0029494	0.00583795	0.00579114	0.0048784	0.00357977	0.00477871
CF65_01731.p01	0.00316413	0.00605557	0.00339086	0.00420067	0.00232146	0.00205012	0.00284725	0.00521818	0.00449073	0.00551537	0.00162613	0.00318201	0.00367187
CF65_01732.p01	0.00742354	0.00853285	0.011868	0.0136522	0.0141398	0.0156555	0.0130974	0.0174695	0.00538887	0.00744575	0.0120334	0.0131258	0.0116527
CF65_01733.p01	0.000243395	0.00091751	0	0.00105017	0.000211042	0.000559124	0.000759267	0.000453754	0.00224536	0	0.000325227	0.000795504	0.000630029
CF65_01734.p01	0.233416	0.229469	0.23397	0.232087	0.688629	0.677099	0.439995	0.40248	0.200287	0.166288	0.506378	0.472132	0.373519
CF65_01735.p01	0.000243395	0.000275253	0	0	0.000211042	0.000745498	0.000189817	0.000226877	0	0	0.000650453	0	0.000211861
CF65_01737.p01	0.0101009	0.0122029	0.011868	0.0173277	0.00738646	0.0087596	0.00987047	0.0106632	0.00583795	0.0096519	0.00878112	0.00676178	0.00993434
CF65_01738.p01	0.0376045	0.0364252	0.0415381	0.0393812	0.025325	0.0320564	0.0326485	0.0360735	0.0336805	0.0424683	0.0279695	0.0421617	0.035611
CF65_01739.p01	0.00912731	0.0100926	0.0144112	0.012602	0.00738646	0.0111825	0.00759267	0.0104364	0.00538887	0.00744575	0.00748021	0.00636403	0.00912583
CF65_01740.p01	0.0048679	0.0044958	0.00423858	0.00472575	0.00337667	0.00130462	0.0079723	0.00884821	0.00224536	0.00358499	0.00195136	0.00318201	0.0042328
CF65_01741.p01	0.00766694	0.00954211	0.00762945	0.006301	0.00865271	0.0087596	0.0260049	0.0269984	0.00853238	0.0124096	0.00748021	0.00795504	0.0114944
CF65_01743.p01	0.0122914	0.0115606	0.0101726	0.0110267	0.00780854	0.0095051	0.013477	0.0140664	0.00853238	0.0102034	0.0048784	0.00596628	0.00995741
CF65_01744.p01	0.0282338	0.0279841	0.0288224	0.0246789	0.0156171	0.0199421	0.0250558	0.0272253	0.0229027	0.0273011	0.0130091	0.0198876	0.0233883
CF65_01745.p01	0.00815373	0.00513806	0.00678173	0.00525083	0.00717542	0.00689586	0.0056945	0.00612568	0.0220046	0.0217857	0.0208145	0.0151146	0.0109113
CF65_01746.p01	0.102104	0.0935861	0.0856193	0.0850635	0.0791406	0.0780909	0.0806721	0.0769114	0.0920599	0.116374	0.101145	0.108189	0.0915797
CF65_01747.p01	0.0581714	0.0618402	0.0661219	0.0561839	0.060569	0.0665357	0.0599821	0.0723738	0.0449073	0.0565325	0.058866	0.0548898	0.0597478
CF65_01748.p01	0.0189848	0.0171574	0.017802	0.0199532	0.0120294	0.01491	0.0148057	0.0161083	0.012574	0.011858	0.0149604	0.0131258	0.0153558
CF65_01750.p01	0.0110745	0.0100926	0.0161066	0.00997658	0.00675333	0.00838685	0.00778248	0.00816758	0.0103287	0.010755	0.00943157	0.00636403	0.00960165
CF65_01751.p01	0.00718015	0.00596382	0.0474721	0.0656354	0.0882154	0.0915099	0.0671951	0.0716932	0.0152685	0.01434	0.0891121	0.0747774	0.0531969
CF65_01753.p01	0.00985749	0.00522981	0.0313655	0.0472575	0.132745	0.113688	0.160395	0.124102	0.0179629	0.022613	0.148629	0.165465	0.0816092
CF65_01755.p01	0.000973579	0.00100926	0.0152589	0.0152274	0.0341888	0.0324292	0.0315096	0.0299478	0.000898146	0.00358499	0.0175622	0.0155123	0.0165085
CF65_01756.p01	0.00109528	0.000734008	0.000847716	0.00210033	0.0075975	0.00726861	0.00816212	0.00862134	0.00314351	0.00386076	0.00943157	0.00835279	0.00510129
CF65_01757.p01	0.00109528	0.00091751	0.0050863	0.00577592	0.00422083	0.00503211	0.00645377	0.0079407	0.00269444	0.000827305	0.00520362	0.00278426	0.00400267
CF65_01758.p01	0.0146037	0.0136709	0.0440812	0.0493578	0.100245	0.0887143	0.066246	0.0585343	0.0139213	0.0209584	0.055939	0.0632426	0.0491262
CF65_01759.p01	0.00158207	0.00165152	0.00254315	0.00157525	0.00232146	0.00372749	0.0034167	0.00385691	0.000898146	0.00165461	0.00162613	0.00198876	0.00223685
CF65_01760.p01	0.00255565	0.00229378	0.00593401	0.00420067	0.00569813	0.00596398	0.00436578	0.00748695	0.000449073	0.00303345	0.00292704	0.00437527	0.00410698
CF65_01762.p01	0	0	0.000847716	0	0	0	0.000189817	0	0	0	0	0	8.64611e-05
CF65_01763.p01	0.00255565	0.00220202	0.00254315	0.00262542	0.00168833	0.001491	0.00151853	0.00181502	0.00179629	0.000275768	0.00260181	0.00318201	0.00202458
CF65_01764.p01	0	0	0	0	0	0	0	0	0	0	0	0	0
CF65_01765.p01	0	0.000183502	0	0	0.000422083	0.000186375	0.000189817	0.000226877	0.000449073	0.000275768	0	0	0.000161125
CF65_01767.p01	0.000121697	9.1751e-05	0	0	0.000211042	0	0	0	0	0	0	0	3.53742e-05
CF65_01769.p01	0.000243395	0.000458755	0	0	0.000633125	0.000186375	0.000379633	0.000680632	0	0.000275768	0	0.000397752	0.000271286
CF65_01770.p01	0.0097358	0.00770709	0.00932488	0.00525083	0.00443188	0.00801411	0.00968065	0.00748695	0.0112268	0.00854882	0.00585408	0.00596628	0.00776901
CF65_01772.p01	0.00146037	0.00165152	0.000847716	0.00367558	0.000844167	0.000186375	0.00132872	0.000453754	0.00179629	0.00165461	0.00097568	0.000795504	0.00130586
CF65_01773.p01	0.000121697	0.000183502	0	0	0	0	0.000189817	0	0	0	0	0	4.12513e-05
CF65_01774.p01	0.0186197	0.0225708	0.0389949	0.0294047	0.015195	0.0197557	0.018602	0.0131589	0.0161666	0.0204069	0.0208145	0.0238651	0.0214629
CF65_01775.p01	0	9.1751e-05	0	0	0	0	0	0	0	0	0	0.000397752	4.07919e-05
CF65_01776.p01	0.0164292	0.0214697	0.0186498	0.0215284	0.00928583	0.0102506	0.0106297	0.0117976	0.0197592	0.0173734	0.0133343	0.0155123	0.0155017
CF65_01777.p01	0.0253131	0.0355994	0.0398427	0.0451572	0.0287017	0.0331747	0.0307503	0.0363004	0.0206574	0.0212342	0.0263433	0.0306269	0.0311418
CF65_01778.p01	0.0485573	0.0489951	0.0754467	0.0892641	0.0941246	0.0974739	0.0971862	0.104817	0.0440091	0.0518445	0.104398	0.094665	0.0792318
CF65_01779.p01	0.00584148	0.00587207	0.00593401	0.00525083	0.00865271	0.00913235	0.0104399	0.00952884	0.00538887	0.00330922	0.00748021	0.00676178	0.00696603
CF65_01780.p01	0.00121697	0.000458755	0.00169543	0.00105017	0.00147729	0.000931873	0.000949084	0.00226877	0.00314351	0.00386076	0.00520362	0.00397752	0.00218615
CF65_01781.p01	0.00547639	0.00697308	0.00762945	0.00472575	0.00675333	0.00484574	0.00379633	0.00544505	0.0049398	0.0044123	0.00422795	0.00357977	0.00523374
CF65_01782.p01	0.0380913	0.0367004	0.0169543	0.0346555	0.0181496	0.019383	0.0239169	0.0215533	0.0363749	0.0377803	0.0380515	0.0330134	0.029552
CF65_01784.p01	0.00985749	0.0123864	0.00678173	0.00735116	0.00422083	0.00503211	0.0056945	0.00884821	0.00718517	0.00551537	0.00455317	0.00636403	0.00698251
CF65_01787.p01	0.0169159	0.0205522	0.0144112	0.0178528	0.00865271	0.0109961	0.0132872	0.0117976	0.0139213	0.0129611	0.0117082	0.0111371	0.0136828
CF65_01789.p01	0.0109528	0.0123864	0.0101726	0.0094515	0.010341	0.0136053	0.0119585	0.0117976	0.00853238	0.0121338	0.0117082	0.0115348	0.0112146
CF65_01790.p01	0.0047462	0.00376179	0.00932488	0.00472575	0.00844167	0.00820048	0.0108196	0.00930197	0.0049398	0.00358499	0.00748021	0.00517077	0.00670817
CF65_01792.p01	0.00900561	0.00798234	0.0101726	0.0115518	0.0135067	0.0132326	0.0129075	0.0145201	0.00673609	0.00551537	0.0104072	0.0107393	0.0105231
CF65_01793.p01	0.00620657	0.00642257	0.00847716	0.0110267	0.00865271	0.00782773	0.0159446	0.0210996	0.00449073	0.00606691	0.00878112	0.00755729	0.00937948
CF65_01794.p01	0.00997919	0.00596382	0.0101726	0.0120769	0.0219483	0.0206876	0.0267642	0.0324434	0.00898146	0.00661844	0.0182127	0.0171033	0.0159127
CF65_01796.p01	0.00669336	0.00605557	0.00593401	0.0131271	0.0145619	0.0137917	0.0222086	0.0201921	0.00943053	0.00634267	0.0136595	0.0139213	0.0121599
CF65_01798.p01	0	9.1751e-05	0.000847716	0	0	0	0	0	0	0	0	0	7.82889e-05
CF65_01799.p01	0.0163075	0.0135792	0.0169543	0.0178528	0.0124515	0.0095051	0.0130974	0.0127051	0.0278425	0.022613	0.0247172	0.0290359	0.0180551
CF65_01800.p01	0.000608487	0.000367004	0.000847716	0	0.000422083	0.000186375	0.000379633	0.000907509	0.000449073	0.000275768	0.000325227	0.000397752	0.000430552
CF65_01801.p01	0.0227574	0.0198182	0.0440812	0.0294047	0.0732315	0.0762272	0.0897833	0.107767	0.0170648	0.0206826	0.0432551	0.0409684	0.0487534
CF65_01802.p01	0.000243395	9.1751e-05	0	0.000525083	0	0	0	0.000907509	0	0	0.000325227	0.000397752	0.00020756
CF65_01803.p01	0.00243395	0.00211027	0.00423858	0.0031505	0.00211042	0.000559124	0.00360652	0.00589881	0.000898146	0.00330922	0.000325227	0.00119326	0.00248617
CF65_01804.p01	0.000973579	0.00091751	0.00339086	0.00157525	0	0.001491	0.0034167	0.00363004	0.000449073	0.00137884	0.00097568	0.00278426	0.00174857
CF65_01805.p01	0.000851882	0.00165152	0.00339086	0.00105017	0.00189938	0.00130462	0.00265743	0.00317628	0.00179629	0.000275768	0.00260181	0.00159101	0.00185392
CF65_01807.p01	0.00243395	0.00284428	0.00254315	0.0031505	0.00126625	0.00167737	0.0022778	0.00317628	0.00134722	0.00248192	0.00195136	0.000397752	0.00212899
CF65_01808.p01	0.00864052	0.0088081	0.0144112	0.0105017	0.00696438	0.00577761	0.00968065	0.012932	0.00673609	0.00772152	0.00422795	0.00676178	0.00859695
CF65_01810.p01	0.00243395	0.00155977	0.0050863	0.0031505	0.000633125	0.000745498	0.00303707	0.00181502	0.00134722	0.00220615	0.00227659	0.000795504	0.00209056
CF65_01811.p01	0.00803203	0.00825759	0.00762945	0.00682608	0.00801958	0.0087596	0.0108196	0.0117976	0.00763424	0.00799729	0.00650453	0.00556853	0.00815384
CF65_01813.p01	0.00352923	0.00357829	0.00339086	0.0031505	0.00211042	0.00167737	0.00379633	0.0020419	0.00314351	0.00220615	0.00292704	0.00119326	0.00272874
CF65_01814.p01	0.00328583	0.00302778	0.00423858	0.00525083	0.00189938	0.00372749	0.00512505	0.0029494	0.00359258	0.00496383	0.00130091	0.00318201	0.00354531
CF65_01815.p01	0.0048679	0.00522981	0.00762945	0.00262542	0.00189938	0.00279562	0.00360652	0.00340316	0.00269444	0.00551537	0.00357749	0.00318201	0.00391888
CF65_01816.p01	0.00170376	0.00091751	0.00169543	0.00262542	0.000211042	0.000186375	0.00132872	0.000680632	0.00179629	0.00137884	0.000650453	0.000795504	0.00116416
CF65_01817.p01	0.00304244	0.00339479	0.00254315	0.00367558	0.000844167	0.000559124	0.00189817	0.000907509	0.00269444	0.00165461	0.00097568	0.000795504	0.00191543
CF65_01818.p01	0.00109528	0.00174327	0.000847716	0	0.000211042	0.00167737	0.000379633	0.000453754	0.000449073	0.000551537	0.000650453	0.000795504	0.000737886
CF65_01820.p01	0.00133867	0.00174327	0.00169543	0.00105017	0.00168833	0.00223649	0.00189817	0.00476442	0.00269444	0.00165461	0.00162613	0.00238651	0.00206472
CF65_01822.p01	0.0644996	0.0766121	0.050863	0.0383311	0.0196269	0.0251606	0.0563756	0.0648869	0.0633193	0.0672875	0.0253677	0.0278426	0.0483477
CF65_01823.p01	0	0	0	0	0	0	0	0	0	0	0	0	0
CF65_01824.p01	0.00133867	0.00128451	0.00678173	0.00472575	0.00105521	0.00223649	0.00056945	0.00136126	0.00179629	0.00165461	0.00130091	0.00119326	0.00210818
CF65_01825.p01	0.000608487	0.000367004	0.00254315	0.00210033	0.00126625	0.001491	0	0.000680632	0.00134722	0.000551537	0.00162613	0.000795504	0.00111477
CF65_01826.p01	0.000365092	0.000183502	0.000847716	0.000525083	0.00126625	0.00167737	0.00151853	0.000680632	0	0	0.00130091	0.000397752	0.000730236
CF65_01827.p01	0.020932	0.024314	0.0618833	0.0777123	0.1013	0.109402	0.0370143	0.0283597	0.0287407	0.0319891	0.0962671	0.102222	0.0600114
CF65_01829.p01	0	0	0	0	0	0	0	0	0	0	0	0	0
CF65_01830.p01	0.0135084	0.0132121	0.0220406	0.0225786	0.0329225	0.0339202	0.0345466	0.0344853	0.0130231	0.0140642	0.0247172	0.0266494	0.0238057
CF65_01832.p01	0.000608487	0.00146802	0.00169543	0.000525083	0.000633125	0.000745498	0.0011389	0.0029494	0.000449073	0.000551537	0.00097568	0.00159101	0.00111094
CF65_01834.p01	0.00048679	0.000734008	0	0	0.000422083	0	0.000759267	0.000453754	0.00134722	0.000275768	0	0.000795504	0.000439533
CF65_01835.p01	0.00158207	0.00174327	0.000847716	0.000525083	0.000633125	0.000931873	0.00170835	0.000226877	0.00179629	0	0.000650453	0.000795504	0.000953384
CF65_01837.p01	0.00413771	0.00385354	0.00169543	0.00735116	0.015195	0.0130462	0.0127177	0.0117976	0.00134722	0.00330922	0.0110577	0.00954605	0.00792122
CF65_01838.p01	0.00340753	0.00192677	0.00254315	0.00157525	0.00696438	0.00633673	0.00721303	0.00544505	0.00359258	0.00386076	0.00650453	0.00477302	0.0045119
CF65_01839.p01	0.00170376	0.00165152	0.00169543	0.0031505	0.00211042	0.00130462	0.00208798	0.00226877	0.00224536	0.00110307	0.00325226	0.00159101	0.00201373
CF65_01840.p01	0.000121697	0.000550506	0	0.00105017	0.00126625	0.000186375	0.00056945	0	0	0	0	0	0.000312037
CF65_01841.p01	0.000365092	0.000458755	0	0.000525083	0	0.000372749	0	0.000226877	0	0.000275768	0	0.00119326	0.000284798
CF65_01842.p01	0.000121697	0.000642257	0	0.00105017	0.000211042	0.000186375	0	0.000907509	0	0	0	0.000397752	0.000293066
CF65_01843.p01	0.00146037	0.00174327	0.00169543	0.00105017	0.00147729	0.00223649	0.00360652	0.00272253	0.000898146	0.000827305	0.00130091	0.00159101	0.00171745
CF65_01845.p01	0.00389432	0.00532156	0.00339086	0.00472575	0.0168833	0.0130462	0.0391022	0.0453754	0.0049398	0.00551537	0.00715498	0.0115348	0.0134071
CF65_01846.p01	0.00316413	0.00394529	0.00847716	0.00525083	0.0025325	0.00223649	0.00816212	0.00907509	0.0049398	0.0044123	0.00227659	0.00397752	0.00487082
CF65_01848.p01	0.0383347	0.0439487	0.0440812	0.0346555	0.0168833	0.0121143	0.018602	0.0186039	0.0363749	0.0510172	0.0224406	0.0210809	0.0298448
CF65_01850.p01	0.0167942	0.0201852	0.0220406	0.018903	0.01013	0.0102506	0.0172733	0.0181502	0.0157176	0.0278526	0.0097568	0.00835279	0.0162839
CF65_01851.p01	0.000608487	9.1751e-05	0.000847716	0	0.000211042	0.000186375	0.000189817	0	0.000449073	0.000551537	0.000325227	0.000397752	0.000321565
CF65_01852.p01	0.00644996	0.00568856	0.0169543	0.0215284	0.0162502	0.01491	0.0199308	0.0190577	0.00538887	0.0096519	0.0120334	0.0139213	0.0134804
CF65_01853.p01	0.000121697	9.1751e-05	0	0	0	0.000186375	0.000189817	0	0	0	0	0	4.91367e-05
CF65_01854.p01	0.0128999	0.0118359	0.0135635	0.0157525	0.0160392	0.0197557	0.0225882	0.022234	0.0134722	0.00882459	0.0188631	0.0167056	0.0160445
CF65_01855.p01	0.00267734	0.00284428	0.000847716	0.00262542	0.00400979	0.00335474	0.0034167	0.00453754	0.00134722	0.00330922	0.00195136	0.00119326	0.00267622
CF65_01857.p01	0.0047462	0.00605557	0.00254315	0.00525083	0.00548708	0.00652311	0.00607413	0.00748695	0.00538887	0.00496383	0.00325226	0.00278426	0.00504636
CF65_01858.p01	0.00571978	0.00550506	0.000847716	0.000525083	0.00675333	0.00969148	0.00664358	0.00726007	0.00134722	0.00137884	0.000325227	0.00278426	0.00406514
CF65_01859.p01	0.000365092	0.000183502	0.00169543	0	0	0.000372749	0.00056945	0	0	0.000551537	0.000325227	0	0.000338582
CF65_01861.p01	0.00182546	0.00137626	0.00254315	0.00210033	0.00105521	0.000559124	0.0011389	0.000226877	0.00179629	0.00165461	0.00325226	0.000397752	0.00149385
CF65_01863.p01	0.00596317	0.00587207	0.00339086	0.00577592	0.00232146	0.00167737	0.000949084	0.0020419	0.00314351	0.00165461	0.00130091	0.00159101	0.00297349
CF65_01865.p01	0.0260433	0.0209192	0.0110203	0.0173277	0.00844167	0.00726861	0.00626395	0.00771383	0.0175138	0.0121338	0.0113829	0.0123303	0.0131966
CF65_01866.p01	0.00231225	0.00183502	0.00254315	0.00210033	0.000844167	0.000745498	0.000949084	0.000680632	0.00224536	0.00165461	0.00097568	0.000795504	0.00147344
CF65_01867.p01	0.000851882	0.000825759	0	0.000525083	0	0.000372749	0.000379633	0.000226877	0.000449073	0.000275768	0	0	0.000325569
CF65_01868.p01	0.00827543	0.00752359	0.00762945	0.00577592	0.0075975	0.00726861	0.00607413	0.00771383	0.00538887	0.0044123	0.00357749	0.00397752	0.00626789
CF65_01869.p01	0.102469	0.141939	0.11868	0.122869	0.174954	0.169042	0.357425	0.464418	0.0637684	0.115271	0.086185	0.0930739	0.167508
CF65_01871.p01	0.079225	0.0774379	0.0339086	0.0388562	0.0597248	0.063181	0.0459356	0.0469636	0.0390693	0.0477079	0.0403281	0.0353999	0.0506448
CF65_01872.p01	0.00644996	0.00871635	0.0152589	0.00997658	0.00654229	0.0087596	0.00854175	0.0106632	0.0116759	0.0113065	0.00878112	0.00914829	0.00965171
CF65_01873.p01	0.0204452	0.0223873	0.0237361	0.0173277	0.0181496	0.0180783	0.0216391	0.0299478	0.0157176	0.0187523	0.0169118	0.0163078	0.01995
CF65_01874.p01	0.407686	0.414898	0.264487	0.289321	0.370167	0.298386	0.547431	0.608031	0.250583	0.247364	0.256604	0.262119	0.351423
CF65_01875.p01	0.00438111	0.00550506	0.00254315	0.00157525	0.0230035	0.0190102	0.0301809	0.0272253	0.00224536	0.00358499	0.00520362	0.00477302	0.0107693
CF65_01876.p01	0.00304244	0.00385354	0.00423858	0.00420067	0.00633125	0.00894598	0.0223984	0.0167889	0.00269444	0.00248192	0.00292704	0.00159101	0.00662451
CF65_01877.p01	0.00243395	0.00247728	0.00423858	0.00420067	0.00485396	0.00652311	0.00702322	0.00703319	0.00179629	0.00165461	0.00520362	0.00397752	0.00428467
CF65_01878.p01	0.00340753	0.00275253	0.00254315	0.00367558	0.00400979	0.00335474	0.00322688	0.00272253	0.00179629	0.00275769	0.00130091	0.00159101	0.00276155
CF65_01879.p01	0.0230008	0.022112	0.0237361	0.0257291	0.0217373	0.0242287	0.0411902	0.0397035	0.0233518	0.0231646	0.0282947	0.0222741	0.0265436
CF65_01880.p01	0.0236093	0.0233048	0.0237361	0.0236287	0.0124515	0.0126735	0.018602	0.0272253	0.0152685	0.017925	0.0146352	0.0119326	0.0187494
CF65_01881.p01	0.00511129	0.00367004	0.00423858	0.00157525	0.00295458	0.00410024	0.0106297	0.0102095	0.00449073	0.00193038	0.00325226	0.00198876	0.00451261
CF65_01883.p01	0.00158207	0.00146802	0.00593401	0.00157525	0.000211042	0.00130462	0.00189817	0.00113439	0.00134722	0.00275769	0.000650453	0.00159101	0.00178783
CF65_01885.p01	0.00048679	0.000367004	0.000847716	0.000525083	0.000211042	0.000186375	0.000949084	0.000907509	0.000449073	0.000551537	0.000325227	0.000795504	0.000550162
CF65_01886.p01	0.0335885	0.0309201	0.044929	0.0472575	0.0565592	0.0693313	0.0808619	0.0798608	0.0377221	0.0380561	0.0676471	0.0652313	0.0543304
CF65_01887.p01	0.00352923	0.00422055	0.00339086	0.00210033	0.00801958	0.00428661	0.00721303	0.00567193	0.00718517	0.00303345	0.00520362	0.00437527	0.00485247
CF65_01888.p01	0.000121697	9.1751e-05	0.000847716	0	0	0.000186375	0	0.000226877	0	0	0	0	0.000122868
CF65_01889.p01	0.00219055	0.00119276	0.00339086	0	0.00126625	0.00260924	0.00246762	0.00385691	0	0.00248192	0.00227659	0.00119326	0.0019105
CF65_01890.p01	0.00900561	0.0122946	0.0135635	0.0120769	0.00464292	0.0095051	0.00702322	0.00907509	0.00808331	0.0126854	0.0061793	0.00795504	0.00934083
CF65_01891.p01	0.0468535	0.0389942	0.0669696	0.06301	0.0470623	0.0564715	0.0345466	0.0408379	0.0350277	0.0504656	0.058866	0.0532988	0.049367
CF65_01892.p01	0.00158207	0.000642257	0.00339086	0.0031505	0.00189938	0.00186374	0.000189817	0.000680632	0.00179629	0.00165461	0.00227659	0.00198876	0.00175963
CF65_01893.p01	0.0270168	0.0244975	0.0313655	0.0246789	0.0208931	0.0225513	0.0398615	0.0512743	0.0193101	0.0242676	0.0266686	0.0282404	0.0283855
CF65_01894.p01	2.28	2.22863	0.905361	0.899468	1.72928	1.74652	2.43687	2.26106	1.23271	1.20373	1.04528	1.06001	1.58574
CF65_01895.p01	0.926969	0.857964	0.509477	0.535585	1.02334	1.02841	1.34694	1.37238	0.638133	0.63344	0.677447	0.641176	0.849272
CF65_01896.p01	0.0491658	0.0747771	0.0381472	0.0262542	0.0498058	0.0518121	0.064158	0.0744157	0.0170648	0.0173734	0.0146352	0.0143191	0.040994
CF65_01897.p01	0.0175244	0.0136709	0.017802	0.0173277	0.0135067	0.0108097	0.0148057	0.0131589	0.0220046	0.0187523	0.0182127	0.0147168	0.0160244
CF65_01899.p01	0.108067	0.105055	0.208538	0.253615	0.159336	0.174819	0.0594126	0.049913	0.155379	0.132645	0.2153	0.260527	0.156884
CF65_01900.p01	0.000243395	0.00091751	0.00254315	0.000525083	0.000211042	0.000372749	0.00189817	0.00113439	0.00134722	0	0	0.000795504	0.00083235
CF65_01901.p01	0.000851882	0.00211027	0	0.00210033	0.000211042	0	0.00265743	0.00181502	0.00134722	0.00137884	0.00097568	0	0.00112064
CF65_01902.p01	0.05951	0.0488115	0.0729036	0.0782374	0.0451629	0.0473391	0.0411902	0.0335778	0.0484999	0.0554295	0.0295956	0.0350022	0.049605
CF65_01903.p01	0.288423	0.282868	0.433183	0.385936	0.281741	0.232782	0.178048	0.158133	0.211513	0.200208	0.1431	0.223537	0.251623
CF65_01904.p01	0.0292074	0.0266078	0.0322132	0.0241538	0.014984	0.0115552	0.0260049	0.0281328	0.0264953	0.0201311	0.0159361	0.0190921	0.0228761
CF65_01905.p01	0.133867	0.113588	0.189041	0.195856	0.273721	0.241169	0.152802	0.13295	0.137865	0.127957	0.217251	0.219559	0.177969
CF65_01906.p01	0.0641345	0.0541331	0.0618833	0.0572341	0.184028	0.173515	0.108955	0.0839446	0.0525415	0.0584629	0.118057	0.0990402	0.0929941
CF65_01908.p01	0.0614572	0.0675288	0.0966397	0.113418	0.0650008	0.0560987	0.0328383	0.0254103	0.0574813	0.0562568	0.0497597	0.0584695	0.0616966
CF65_01909.p01	0.0497743	0.0585372	0.056797	0.0451572	0.0274354	0.033361	0.0157548	0.0140664	0.0628702	0.0518445	0.0321974	0.0294336	0.0397691
CF65_01911.p01	0.0849448	0.0793646	0.074599	0.0635351	0.0265913	0.0307518	0.0140464	0.0138395	0.080384	0.066736	0.0305713	0.0234674	0.0490693
CF65_01913.p01	0.00438111	0.00614732	0.00593401	0.00892642	0.005065	0.00596398	0.00892139	0.0145201	0.00179629	0.00386076	0.00195136	0.00318201	0.00588748
CF65_01914.p01	0.00316413	0.00376179	0.00254315	0.00525083	0.00654229	0.00354112	0.00664358	0.00952884	0.000449073	0.00220615	0.00325226	0.00119326	0.00400637
CF65_01915.p01	0.0133867	0.0133039	0.0144112	0.0152274	0.0170944	0.0162146	0.0279031	0.0208727	0.0148194	0.0104792	0.0198388	0.0214786	0.0170858
CF65_01917.p01	0.00292074	0.00192677	0.00169543	0.00262542	0.00105521	0.001491	0.00284725	0.00181502	0.00359258	0.00330922	0.00390272	0.00517077	0.00269601
CF65_01918.p01	0.000851882	0.000458755	0.00169543	0.000525083	0.0025325	0.00167737	0.00265743	0.00226877	0	0.00110307	0.00357749	0.00318201	0.00171082
CF65_01919.p01	0.00754524	0.0100926	0.0262792	0.0393812	0.0295458	0.0266516	0.0360652	0.0444679	0.0116759	0.0165461	0.0247172	0.0270471	0.0250013
CF65_01920.p01	0.0223923	0.0277088	0.0584924	0.0635351	0.0831504	0.0918826	0.122811	0.121606	0.0363749	0.0408137	0.0930148	0.0863122	0.0706746
CF65_01922.p01	0.0323715	0.0347736	0.0695127	0.0656354	0.124515	0.126176	0.17653	0.17288	0.0273934	0.0466049	0.0943157	0.0942672	0.0887479
CF65_01923.p01	0.00559808	0.00495456	0.00678173	0.00735116	0.00844167	0.00689586	0.00987047	0.00907509	0.00583795	0.0044123	0.00585408	0.00357977	0.00655439
CF65_01925.p01	0.00401602	0.00642257	0.00423858	0.00472575	0.00527604	0.00540486	0.00854175	0.00703319	0.00359258	0.00413653	0.00422795	0.00755729	0.00543109
CF65_01927.p01	0.00730185	0.00669783	0.00593401	0.00472575	0.005065	0.00559124	0.00949084	0.00975572	0.00673609	0.00413653	0.00780544	0.0099438	0.00693201
CF65_01928.p01	0.013265	0.0157812	0.0110203	0.0105017	0.0143508	0.0139781	0.0205002	0.0206458	0.0148194	0.0110307	0.0159361	0.0155123	0.0147785
CF65_01930.p01	0.00815373	0.00816584	0.0101726	0.00735116	0.00949688	0.00931873	0.0136668	0.0122514	0.0112268	0.0135127	0.0156109	0.0115348	0.0108719
CF65_01932.p01	0.0094924	0.00972561	0.00762945	0.00997658	0.0118183	0.013419	0.0168937	0.0161083	0.00673609	0.00689421	0.00748021	0.00835279	0.0103772
CF65_01933.p01	0.00279904	0.00311954	0	0.00367558	0.00274354	0.00391386	0.00474542	0.00408379	0.00314351	0.000551537	0.00357749	0.00437527	0.00306072
CF65_01934.p01	0.0097358	0.0104596	0.00762945	0.0110267	0.00527604	0.00205012	0.00398615	0.00340316	0.00943053	0.0104792	0.0107325	0.00715953	0.00761407
CF65_01936.p01	0.00413771	0.00568856	0.00847716	0.0031505	0.00569813	0.00838685	0.00778248	0.00816758	0.00269444	0.00496383	0.00682976	0.00437527	0.00586269
CF65_01937.p01	0.00425941	0.00394529	0.00254315	0.00367558	0.00211042	0.00316837	0.00303707	0.00748695	0.00359258	0.0044123	0.00390272	0.00318201	0.00377632
CF65_01938.p01	0.00839712	0.00734008	0.00593401	0.0162776	0.0173054	0.0182647	0.0157548	0.0192846	0.00628702	0.0096519	0.00552885	0.00954605	0.011631
CF65_01939.p01	0.0049896	0.00559681	0.00423858	0.00787625	0.01013	0.0106233	0.00835193	0.00952884	0.0049398	0.00579114	0.00455317	0.00517077	0.00681585
CF65_01941.p01	0.000121697	0	0.000847716	0	0.000211042	0.000372749	0.000379633	0	0.000449073	0	0.000325227	0.000397752	0.000258741
CF65_01942.p01	0.00133867	0.000734008	0	0	0.00105521	0.000186375	0.0011389	0.00136126	0.00134722	0	0.000325227	0	0.000623906
CF65_01943.p01	0.0477054	0.0531238	0.0517107	0.0446321	0.0223704	0.0206876	0.0292318	0.0265446	0.055685	0.0579114	0.0364254	0.0453437	0.0409477
CF65_01944.p01	0.0348055	0.0342231	0.0398427	0.0262542	0.0451629	0.0516257	0.0516301	0.0453754	0.0291897	0.0284042	0.0429299	0.041764	0.0392673
CF65_01945.p01	0.0149688	0.0185337	0.0152589	0.0210033	0.0523383	0.0514394	0.0457458	0.0555849	0.0161666	0.0157188	0.0507353	0.0469347	0.0337024
CF65_01947.p01	0.00182546	0.00183502	0	0.00210033	0.00358771	0.00260924	0.00398615	0.00612568	0.000449073	0.000275768	0.00162613	0.000397752	0.00206819
CF65_01948.p01	0.000365092	0.000734008	0	0.000525083	0.000211042	0.000372749	0.000949084	0.00181502	0	0.000275768	0.000325227	0.000397752	0.000497569
CF65_01950.p01	0.000365092	0.000642257	0.00169543	0	0.000422083	0.000186375	0.000949084	0.0020419	0.00134722	0	0.000325227	0	0.000664555
CF65_01952.p01	0.00352923	0.00532156	0.00169543	0.00367558	0.00337667	0.00298199	0.00417597	0.00476442	0.00224536	0.00248192	0.00195136	0	0.00301662
CF65_01953.p01	0	0.000458755	0	0	0	0	0	0	0.000449073	0.00110307	0	0	0.000167575
CF65_01954.p01	0.0049896	0.0043123	0.000847716	0.00262542	0.000211042	0.000559124	0.00189817	0.00340316	0.00179629	0.00193038	0.000650453	0.000397752	0.00196845
CF65_01956.p01	0.00206886	0.00330304	0.00169543	0.00157525	0.000422083	0.00111825	0.00189817	0.000907509	0.000449073	0.00248192	0.000325227	0.000795504	0.00142003
CF65_01957.p01	0.00048679	0.00100926	0	0	0	0.000372749	0.00056945	0.000226877	0	0.000275768	0.000650453	0.000795504	0.000365571
CF65_01959.p01	0.00851882	0.00825759	0.00678173	0.00577592	0.000422083	0.00186374	0.0022778	0.0029494	0.00808331	0.00606691	0.00130091	0.00278426	0.00459021
CF65_01961.p01	0.00888391	0.0102761	0.0050863	0.00367558	0.00316563	0.00316837	0.00493523	0.00748695	0.00449073	0.0052396	0.000650453	0.00159101	0.00488749
CF65_01962.p01	0.00109528	0.00128451	0.00169543	0.00210033	0.000422083	0.00111825	0.000949084	0.00226877	0.000449073	0.00165461	0.00097568	0.000397752	0.0012009
CF65_01963.p01	0.140074	0.135425	0.0881625	0.0740367	0.0639456	0.0698904	0.12433	0.161537	0.0898146	0.0904521	0.0608174	0.0652313	0.0969763
CF65_01965.p01	0.0115613	0.0117441	0.0135635	0.0094515	0.00358771	0.00391386	0.0111992	0.0154277	0.0103287	0.00799729	0.00195136	0.00198876	0.00855957
CF65_01966.p01	0.0048679	0.00734008	0.00762945	0.00210033	0.00189938	0.00167737	0.00379633	0.00453754	0.00224536	0.0044123	0.00162613	0.00159101	0.0036436
CF65_01967.p01	0.00146037	0.00128451	0.00339086	0.00367558	0.014984	0.0150963	0.00512505	0.00567193	0.000898146	0.00165461	0.00878112	0.0115348	0.00612977
CF65_01968.p01	0.00194716	0.00137626	0.0050863	0.00472575	0.0213152	0.0156555	0.00303707	0.0029494	0.00224536	0.00165461	0.0175622	0.0107393	0.00735784
CF65_01969.p01	0	0.000367004	0	0.000525083	0.000211042	0	0.000189817	0.00113439	0	0.000275768	0	0.000795504	0.00029155
CF65_01972.p01	0.00450281	0.00477105	0.00593401	0.00525083	0.00379875	0.00484574	0.00702322	0.00589881	0.00628702	0.00468806	0.00357749	0.00198876	0.00488055
CF65_01973.p01	0.166239	0.180107	0.157675	0.168027	0.0827283	0.0885279	0.149386	0.151327	0.0996942	0.113341	0.0920391	0.0843234	0.127785
CF65_01974.p01	0.00596317	0.00724833	0.0110203	0.00735116	0.00928583	0.00838685	0.00987047	0.00907509	0.00673609	0.00744575	0.0130091	0.0127281	0.00901002
CF65_01976.p01	0.0882306	0.12368	0.13733	0.12602	0.0599358	0.0570306	0.0770656	0.0750964	0.079935	0.0910036	0.0738264	0.0970515	0.0905172
CF65_01978.p01	0.000730185	0.000734008	0	0.000525083	0.000844167	0.00111825	0.00151853	0.00385691	0.000449073	0	0	0	0.000814684
CF65_01981.p01	0.000365092	0.000825759	0	0.000525083	0	0	0.00056945	0.000453754	0.000449073	0.00137884	0.000650453	0.00119326	0.00053423
CF65_01982.p01	0.00121697	0.00128451	0.00254315	0.00105017	0	0.000186375	0.00132872	0.00181502	0.000449073	0.00165461	0.000325227	0.000397752	0.00102096
CF65_01983.p01	0.0906646	0.0942283	0.104269	0.0924146	0.129158	0.126735	0.0987047	0.0993722	0.0938562	0.0973463	0.0744769	0.0867099	0.0989946
CF65_01984.p01	0.0097358	0.0121111	0.0194975	0.0225786	0.0335556	0.0331747	0.0347365	0.040611	0.00808331	0.00910036	0.0269938	0.0334112	0.0236324
CF65_01985.p01	0.147862	0.160197	0.181411	0.178003	0.272877	0.299877	0.288521	0.307646	0.0938562	0.118305	0.160011	0.171829	0.198366
CF65_01986.p01	0.0141169	0.0141297	0.0271269	0.0262542	0.0371433	0.0404433	0.0334077	0.0431067	0.0170648	0.0220615	0.0208145	0.0258539	0.0267936
CF65_01987.p01	0	0	0	0	0	0	0.000189817	0	0	0	0	0	1.58181e-05
CF65_01988.p01	0.0216621	0.0249563	0.0313655	0.0199532	0.0369323	0.0465936	0.0489727	0.0544505	0.0166157	0.0201311	0.0240668	0.0246606	0.0308634
CF65_01989.p01	0.00413771	0.00458755	0.00762945	0.00420067	0.00295458	0.00391386	0.00588432	0.00431067	0.0049398	0.00358499	0.00227659	0.00318201	0.00430018
CF65_01991.p01	0.0256782	0.0368839	0.0356041	0.0330802	0.0206821	0.0253469	0.0218289	0.0285865	0.0332314	0.0325407	0.0302461	0.0318202	0.0296274
CF65_01992.p01	0.0492875	0.064868	0.0695127	0.0535585	0.0348219	0.049762	0.0561857	0.0750964	0.0390693	0.0485353	0.0308965	0.0326157	0.0503508
CF65_01994.p01	0.0110745	0.0088081	0.00847716	0.00577592	0.00274354	0.00372749	0.00550468	0.00453754	0.00628702	0.00716998	0.00292704	0.00318201	0.00585125
CF65_01995.p01	0.00048679	0.000642257	0	0	0.000422083	0.000372749	0	0.000453754	0.000449073	0.000551537	0.000325227	0.000397752	0.000341769
CF65_01996.p01	0.0105877	0.0103679	0.0169543	0.00840133	0.00907479	0.00838685	0.0110094	0.014747	0.0134722	0.0124096	0.00910634	0.0107393	0.0112714
CF65_01997.p01	0.0154556	0.0172492	0.0211929	0.0199532	0.0192048	0.0180783	0.0244864	0.0308553	0.0161666	0.0121338	0.0185379	0.0167056	0.0191683
CF65_01998.p01	0.022514	0.025415	0.0169543	0.0325552	0.0225815	0.0238559	0.0351161	0.035166	0.0215555	0.026198	0.0224406	0.0190921	0.025287
CF65_01999.p01	0.0113179	0.0133957	0.0161066	0.0141772	0.0124515	0.0162146	0.0180326	0.0181502	0.012125	0.011858	0.00715498	0.0115348	0.0135432
CF65_02000.p01	0.0110745	0.0100009	0.0101726	0.00840133	0.00633125	0.00764136	0.0106297	0.00930197	0.00853238	0.00744575	0.00748021	0.00318201	0.00834949
CF65_02001.p01	0.0160641	0.0154142	0.0110203	0.00577592	0.00569813	0.00764136	0.0142363	0.0161083	0.00718517	0.00772152	0.00195136	0.00397752	0.0093995
CF65_02002.p01	0.000730185	0.00137626	0.00254315	0	0.000211042	0.000186375	0.000379633	0	0.00134722	0.000551537	0	0.000397752	0.000643596
CF65_02003.p01	0.0365092	0.0339479	0.0406904	0.0393812	0.0206821	0.0227377	0.0205002	0.0288134	0.030537	0.0419168	0.0217902	0.0234674	0.0300811
CF65_02004.p01	0.0373611	0.0426642	0.0288224	0.0262542	0.00548708	0.00633673	0.00702322	0.00907509	0.024699	0.0231646	0.00422795	0.00556853	0.0183903
CF65_02005.p01	0.0118047	0.0110101	0.00762945	0.0094515	0.00696438	0.00745498	0.0121483	0.0161083	0.00673609	0.0104792	0.0061793	0.00795504	0.00949344
CF65_02006.p01	0.0262866	0.0293603	0.0288224	0.0367558	0.0350329	0.0395114	0.0335976	0.0378885	0.0157176	0.0259222	0.0308965	0.0357977	0.0312991
CF65_02007.p01	0.00669336	0.00678958	0.00593401	0.0094515	0.00379875	0.00316837	0.0056945	0.00453754	0.0049398	0.0044123	0.00357749	0.00318201	0.0051816
CF65_02008.p01	0.0094924	0.0111019	0.00593401	0.00682608	0.00189938	0.00242287	0.00170835	0.00408379	0.00853238	0.00910036	0.00227659	0.00357977	0.00557982
CF65_02010.p01	0.0991834	0.0814749	0.0661219	0.081913	0.0937025	0.0859187	0.0594126	0.0478711	0.0943053	0.0832821	0.170093	0.172227	0.0946255
CF65_02011.p01	0.0306678	0.0326634	0.0194975	0.0215284	0.0265913	0.0227377	0.0239169	0.0279059	0.018412	0.0170976	0.0302461	0.0306269	0.0251576
CF65_02012.p01	0.0744788	0.0711071	0.0356041	0.0388562	0.0360881	0.0277698	0.0449866	0.053543	0.030986	0.0328165	0.0318722	0.0298314	0.0423283
CF65_02013.p01	0.00827543	0.0102761	0.0101726	0.00840133	0.00738646	0.00931873	0.011389	0.0133858	0.0049398	0.00799729	0.00650453	0.00954605	0.00896609
CF65_02014.p01	0.0114396	0.0143132	0.00932488	0.00892642	0.00886375	0.00708223	0.0148057	0.0256371	0.00628702	0.00689421	0.0048784	0.00517077	0.0103019
CF65_02015.p01	0.0211754	0.0211027	0.0152589	0.0157525	0.00949688	0.00782773	0.0241067	0.0356197	0.0130231	0.0140642	0.00520362	0.0103415	0.0160811
CF65_02017.p01	0.0049896	0.00660607	0.00169543	0.0031505	0.00211042	0.00335474	0.00512505	0.00612568	0.00853238	0.00827305	0.00227659	0.00278426	0.00458532
CF65_02018.p01	0.0272602	0.0266078	0.0228883	0.0204782	0.0192048	0.0219922	0.0432782	0.0576268	0.0202083	0.0259222	0.0198388	0.0222741	0.0272983
CF65_02019.p01	0.000730185	0.00091751	0	0.00105017	0.000422083	0.000186375	0.000949084	0.000680632	0	0.000827305	0.000325227	0.000397752	0.000540527
CF65_02020.p01	0.00255565	0.00238553	0.00593401	0.00472575	0.00337667	0.00484574	0.00360652	0.0049913	0.00134722	0.00193038	0.00357749	0.00517077	0.00370392
CF65_02021.p01	0.00778864	0.00889985	0.00423858	0.00577592	0.321839	0.323546	0.27922	0.259548	0.00224536	0.00275769	0.0533371	0.041764	0.109247
CF65_02022.p01	0	0	0	0	0	0	0	0	0	0	0	0	0
CF65_02023.p01	0.0365092	0.043857	0.062731	0.0824381	0.181496	0.159164	0.236891	0.223928	0.0242499	0.0317134	0.0725255	0.0743796	0.10249
CF65_02024.p01	0.0121697	0.0152307	0.00847716	0.00892642	0.00548708	0.00708223	0.0130974	0.0133858	0.0112268	0.0110307	0.0107325	0.0127281	0.0107979
CF65_02025.p01	0.000365092	0.000275253	0.000847716	0.000525083	0.000633125	0	0.000759267	0.000680632	0.00134722	0.000275768	0.000650453	0	0.000529967
CF65_02026.p01	0.0536686	0.0613814	0.0457767	0.0330802	0.05065	0.0506939	0.0715609	0.06103	0.0395184	0.0479837	0.0686228	0.0548898	0.053238
CF65_02027.p01	0.0620657	0.0722998	0.0440812	0.0593344	0.0426304	0.0519985	0.0652969	0.0748695	0.0404166	0.0427441	0.0478083	0.057674	0.0551016
CF65_02028.p01	0.0519648	0.0367922	0.0347564	0.0519832	0.146252	0.128039	0.122052	0.105498	0.0359258	0.0256465	0.0630939	0.0556853	0.0714741
CF65_02029.p01	0.000365092	0.000275253	0	0	0	0	0	0	0.000449073	0	0	0	9.07848e-05
CF65_02030.p01	0.0451497	0.0422055	0.0576447	0.0572341	0.0519163	0.0592671	0.0759267	0.0832639	0.0287407	0.0399864	0.0510606	0.049719	0.0535096
CF65_02031.p01	0.0153339	0.0181667	0.0203452	0.0147023	0.00379875	0.00652311	0.0100603	0.0079407	0.012574	0.00689421	0.00520362	0.00596628	0.0106258
CF65_02032.p01	0.00048679	0.000275253	0	0.000525083	0	0.000372749	0.000189817	0.000907509	0.000449073	0	0	0	0.000267189
CF65_02034.p01	0.00413771	0.00495456	0.00339086	0.00577592	0.0111852	0.0137917	0.00949084	0.0106632	0.00179629	0.00193038	0.00585408	0.00676178	0.00664438
CF65_02035.p01	0.321403	0.336543	0.179716	0.167502	0.254727	0.301181	0.327244	0.345534	0.270791	0.254259	0.36653	0.298712	0.285345
CF65_02037.p01	0.000730185	0.00091751	0	0.000525083	0.00105521	0.000559124	0.0011389	0.000453754	0.000898146	0.00165461	0.00162613	0.000795504	0.000862847
CF65_02038.p01	0.0333451	0.0381684	0.0347564	0.0194281	0.0166723	0.0240423	0.0288521	0.0292672	0.0282916	0.0292315	0.0289452	0.0298314	0.0284026
CF65_02039.p01	0.00827543	0.0112854	0.0101726	0.006301	0.00400979	0.00708223	0.011389	0.0124782	0.00898146	0.00606691	0.00910634	0.00437527	0.00829364
CF65_02040.p01	0.00803203	0.00798234	0.00169543	0.00735116	0.005065	0.00670948	0.0121483	0.00680632	0.0148194	0.00716998	0.00650453	0.00715953	0.00762029
[truncated: 755 more rows]
